# Supplementary material for: A transcriptome analysis reveals a role for the indole GLS-linked auxin biosynthesis in secondary dormancy in rapeseed (Brassica napus L.)
Source: BMC Plant Biol. 2019 Jun 18;19:264. doi: 10.1186/s12870-019-1866-z (PMC6582522; doi:10.1186/s12870-019-1866-z)
Supplement: Supplementary file 2 — Table S1. Statistics of the RNA-seq results for the secondary dormancy of 12 samples. Table S2. Correlation analyses for each sample among three repetitions. Table S3. Detailed information of RNA-seq analysis. Table S4. DEGs isolated by the second round of selection based on the threshold |log2(Va vs Vb)-log2(Ha vs Hb)| ≥ 1. Table S5. Detailed GO enrichment analysis of the DEGs. Table S6. Detailed KEGG enrichment analysis of the DEGs. Table S7. Detailed list of all the DEGs corresponding to MapMan functional categories. Table S8. Detailed list of the DEGs involved in indole GLS-linked auxin biosynthesis. Table S9. List of genes involved in aliphatic and aromatic GLSs. Table S10. Differentially expressed transcription factors identified via RNA-seq analysis. Table S11. Differentially expressed epigenetic modifiers identified via RNA-seq analysis. Table S12. Seed quality differences in cultivars H and V. (XLSX 31002 kb) [file 12870_2019_1866_MOESM2_ESM.xlsx]

## Sheet: Sheet1
A transcriptome analysis reveals a role for the indole GLS-linked auxin biosynthesis in secondary dormancy in rape seed (Brassica napus L.) Lei Liu1,2,#, Fuxia Liu1,2,#, Jinfang Chu4,#, Xin Yi1,2, Wenqi Fan1,2,3, Tang Tang1,2, Guimin Chen1,2, Qiuhuan Guo4 and Xiangxiang Zhao1,2,* 1 Jiangsu Key laboratory for Eco-agriculture Biotechnology around Hongze Lake, Huaiyin Normal University, Huai’an 2233…

## Sheet: Supplementary Table S1
Table S1 Statistics of RNA-seq for secondary dormancy of 12 samples (three repetitions) referring to B.napus genome.
Sample	Raw reads	Clean reads	Q30 (%)	Total mapped	Uniquely mapped	Gene number
Hb-1	39270850	37003154	93.05	0.8096	0.73	33835
Hb-2	49339626	45659892	92.68	0.807	0.7289	35221
Hb-3	56386862	53107707	94.02	0.7584	0.6692	42569
Ha-1	46036756	43152010	92.79	0.8076	0.7327	39003
Ha-2	44983880	41855550	92.75	0.8175	0.7416	38529
Ha-3	48321836	46149960	93.62	0.8087	0.7368	40791
Vb-1	52199978	48794128	93.03	0.789	0.7189	41323
Vb-2	57004896	53182476	93.06	0.7922	0.723	42459
Vb-3	45904468	43993576	93.9	0.7953	0.7237	42049
Va-1	49185124	46838670	93.24	0.8238	0.7552	44715
Va-2	50517782	47043200	92.75	0.8091	0.7462	44136
Va-3	53008866	50320571	93.38	0.8297	0.7583	47935

## Sheet: Supplementary Table S2
Table S2 The correlation among three repetitions for each treatment.
	Ha_1	Ha_2	Ha_3	Hb_1	Hb_2	Hb_3	Va_1	Va_2	Va_3	Vb_1	Vb_2	Vb_3
Ha_1	1	0.964941	0.955098	0.873545	0.871645	0.851862	0.826292	0.840293	0.80302	0.798778	0.805404	0.799199
Ha_2	0.964941	1	0.953634	0.870185	0.871747	0.850476	0.831783	0.849179	0.807828	0.805108	0.810716	0.805377
Ha_3	0.955098	0.953634	1	0.862326	0.857418	0.852179	0.803718	0.821006	0.790063	0.791728	0.794622	0.791878
Hb_1	0.873545	0.870185	0.862326	1	0.960497	0.950563	0.781254	0.779237	0.763069	0.862264	0.864086	0.855789
Hb_2	0.871645	0.871747	0.857418	0.960497	1	0.946487	0.780269	0.780539	0.762046	0.857677	0.859973	0.851528
Hb_3	0.851862	0.850476	0.852179	0.950563	0.946487	1	0.766384	0.761943	0.751431	0.858428	0.856275	0.849061
Va_1	0.826292	0.831783	0.803718	0.781254	0.780269	0.766384	1	0.967442	0.961676	0.89219	0.894516	0.89579
Va_2	0.840293	0.849179	0.821006	0.779237	0.780539	0.761943	0.967442	1	0.94915	0.887375	0.892948	0.892288
Va_3	0.80302	0.807828	0.790063	0.763069	0.762046	0.751431	0.961676	0.94915	1	0.876151	0.87775	0.88723
Vb_1	0.798778	0.805108	0.791728	0.862264	0.857677	0.858428	0.89219	0.887375	0.876151	1	0.970202	0.963291
Vb_2	0.805404	0.810716	0.794622	0.864086	0.859973	0.856275	0.894516	0.892948	0.87775	0.970202	1	0.965277
Vb_3	0.799199	0.805377	0.791878	0.855789	0.851528	0.849061	0.89579	0.892288	0.88723	0.963291	0.965277	1

## Sheet: Supplementary Table S3
Table S3 The detailed information including gene expression level、function annotation and homologs in Arabidopsis by RNA-seq analysis.
!#VS1=Ha-VS-Hb
!#VS2=Va-VS-Ha
!#VS3=Va-VS-Vb
!#VS4=Vb-VS-Hb
#Tracking_id	Position	Ha_1.fpkm	Ha_2.fpkm	Ha_3.fpkm	Hb_1.fpkm	Hb_2.fpkm	Hb_3.fpkm	Va_1.fpkm	Va_2.fpkm	Va_3.fpkm	Vb_1.fpkm	Vb_2.fpkm	Vb_3.fpkm	VS1.Log2FC	VS1.P_value	VS1.q_value	VS1.Mark	VS2.Log2FC	VS2.P_value	VS2.q_value	VS2.Mark	VS3.Log2FC	VS3.P_value	VS3.q_value	VS3.Mark	VS4.Log2FC	VS4.P_value	VS4.q_value	VS4.Mark	Ref_id	Uniprot_id(BLAST)	Uniprot_Description(species:gene_name)	KEGG	GO_biological_process	GO_molecular_function	GO_cellular_component	gene_id	gene_symbol
XLOC_000001	chrA01:108-1458	18.6771	17.0801	24.8794	239.854	31.8674	223.752	23.495	42.5169	27.8001	60.1322	34.5111	28.2049	-3.02508	0.0109	0.0255458	down	0.636623	0.18365	0.275513	no	-0.427075	0.3767	0.47234	no	-1.98491	0.08255	0.153557	no	BnaA01g00010D	A0A078CEV6	BnaA01g00010D protein(Brassica napus:BnaA01g00010D)	ko03060:Protein export	GO:0006465:signal peptide processing	GO:0008233:peptidase activity	GO:0005787:signal peptidase complex;GO:0016021:integral component of membrane	-	-
XLOC_000003	chrA01:18138-19628	2.27968	1.57457	1.93563	5.78505	6.41524	6.57346	4.85473	4.07706	6.62599	6.6373	6.19784	6.90199	-1.69632	5e-05	0.000224487	down	1.43663	0.0001	0.00043046	up	-0.385422	0.0833	0.143051	no	0.0939185	0.6909	0.76483	no	BnaA01g00060D	A0A078CEV1	BnaA01g00060D protein(Brassica napus:BnaA01g00060D)	-	-	GO:0005543:phospholipid binding	-	AT4G40080	-
XLOC_000004	chrA01:24709-31809	35.8068	38.5774	32.5233	20.8011	22.3363	17.6307	24.7854	28.0609	18.8306	25.2038	24.5863	14.1768	0.813943	0.03405	0.0667383	no	-0.567929	0.329	0.425336	no	0.12516	0.77825	0.831838	no	0.0981525	0.77535	0.832262	no	BnaA01g00080D,BnaA01g00090D	A0A078CKV2	BnaA01g00090D protein(Brassica napus:BnaA01g00090D)	-	GO:0055085:transmembrane transport	GO:0005215:transporter activity	GO:0016021:integral component of membrane	AT4G38050	NAT11
XLOC_000008	chrA01:64874-66728	4.49413	4.01209	4.89284	1.76561	0.83635	1.32598	4.52412	3.73254	4.3382	2.77703	1.40416	1.76281	1.77214	5e-05	0.000224487	up	-0.0788493	0.7478	0.808575	no	1.0413	0.00015	0.000637099	up	0.621647	0.0827	0.153765	no	BnaA01g00180D	A0A078CI01	BnaA01g00180D protein(Brassica napus:BnaA01g00180D)	-	-	-	-	AT4G37920	-
XLOC_000009	chrA01:66872-69292	1.29534	1.24275	2.00971	3.73626	4.00607	3.40954	3.00162	3.43407	5.12771	3.7572	4.48534	5.73939	-1.29478	5e-05	0.000224487	down	1.35661	5e-05	0.000226456	up	-0.314201	0.1213	0.193988	no	0.346191	0.11785	0.202413	no	BnaA01g00190D	A0A078CKU4	BnaA01g00190D protein(Brassica napus:BnaA01g00190D)	ko03018:RNA degradation	GO:0006457:protein folding	GO:0005524:ATP binding	-	AT4G37910	HSP70-9
XLOC_000010	chrA01:74528-162482	278.39	273.76	174.744	579.726	832.796	492.301	1416.65	1011.84	1286.24	466.535	446.838	436.455	-1.39204	5e-05	0.000224487	down	2.36465	5e-05	0.000226456	up	1.41884	0.00035	0.00135424	up	-0.475656	0.0445	0.0940366	no	BnaA01g00210D	A0A078CEU1	BnaA01g00210D protein(Brassica napus:BnaA01g00210D)	ko00710:Carbon fixation in photosynthetic organisms;ko00020:Citrate cycle (TCA cycle);ko01200:Carbon metabolism;ko00620:Pyruvate metabolism;ko00010:Glycolysis / Gluconeogenesis	GO:0006094:gluconeogenesis	GO:0004612:phosphoenolpyruvate carboxykinase (ATP) activity;GO:0005524:ATP binding	-	AT4G37870	PCKA
XLOC_000011	chrA01:79087-80471	0	0	0.411437	0	0	0.078962	0	0.156501	0	0.087604	0	0	2.39549	1	1	no	-1.39941	1	1	no	0.810829	1	1	no	0.186159	1	1	no	BnaA01g00220D	A0A078CFP6	BnaA01g00220D protein(Brassica napus:BnaA01g00220D)	-	-	-	-	AT4G37860	-
XLOC_000014	chrA01:96005-96797	2.06245	5.404	3.58486	5.44121	2.08734	6.39182	2.76986	7.58201	2.54194	2.76817	2.7396	2.37057	-0.329669	0.8352	0.872001	no	0.228465	0.8847	0.915429	no	0.678801	0.6488	0.724696	no	-0.796618	0.6051	0.692281	no	-	M4D5N1	Uncharacterized protein(Brassica rapa subsp. pekinensis:Bra011788)	-	-	GO:0004129:cytochrome-c oxidase activity	GO:0005751:mitochondrial respiratory chain complex IV	-	-
XLOC_000015	chrA01:106287-106649	0	0	0	0	0	0	1.39267	2.8991	1.32977	0	0	0	0	1	1	no	positive_infinity	0.0818	0.14537	no	positive_infinity	0.05315	0.0988242	no	0	1	1	no	BnaA01g00260D	A0A078CET7	BnaA01g00260D protein(Brassica napus:BnaA01g00260D)	-	-	GO:0004672:protein kinase activity;GO:0005524:ATP binding	-	AT5G28640	GIF1
XLOC_000016	chrA01:165666-167400	0	0	0	0	0	0	0.0494759	0	0.0386292	0	0	0	0	1	1	no	positive_infinity	1	1	no	positive_infinity	1	1	no	0	1	1	no	BnaA01g00300D	A0A078CFW5	BnaA01g00300D protein(Brassica napus:BnaA01g00300D)	-	GO:0006351:transcription, DNA-templated;GO:0006355:regulation of transcription, DNA-templated;GO:0032502:developmental process	GO:0005524:ATP binding	GO:0005634:nucleus	AT4G37740	GRF2
XLOC_000017	chrA01:176115-181356	0.0433146	0.0892506	0	0	0	0	4.95574	3.89229	6.78204	2.90062	3.04711	2.91819	positive_infinity	1	1	no	6.89503	0.1448	0.22792	no	0.775265	0.0002	0.000822514	no	positive_infinity	5e-05	0.00026101	up	BnaA01g00340D	A0A078CKT5	BnaA01g00340D protein(Brassica napus:BnaA01g00340D)	ko01230:Biosynthesis of amino acids;ko00330:Arginine and proline metabolism;ko01210:2-Oxocarboxylic acid metabolism	GO:0006526:arginine biosynthetic process	GO:0004042:acetyl-CoA:L-glutamate N-acetyltransferase activity	GO:0005737:cytoplasm	AT4G37670	NAGS2
XLOC_000020	chrA01:233459-236551	1.64918	1.35034	1.09837	2.53223	1.52751	1.79833	3.78325	4.66265	3.39062	4.70612	5.49103	5.04247	-0.514496	0.13575	0.206514	no	1.53853	5e-05	0.000226456	up	-0.402035	0.0573	0.105061	no	1.40171	5e-05	0.00026101	up	BnaA01g00420D	A0A078CFN1	BnaA01g00420D protein(Brassica napus:BnaA01g00420D)	-	GO:0006396:RNA processing	GO:0004525:ribonuclease III activity	-	AT4G37510	RNC1
XLOC_000021	chrA01:236690-238521	0.0787106	0.0815326	0.0726046	0.436631	1.01594	0.399704	0	0.110008	0	0.431988	0.216563	0.185794	-2.99631	1	1	no	-1.0862	1	1	no	-2.94388	1	1	no	-1.12772	1	1	no	BnaA01g00430D	A0A078CHX6	BnaA01g00430D protein(Brassica napus:BnaA01g00430D)	ko04068:FoxO signaling pathway;ko04914:Progesterone-mediated oocyte maturation;ko04115:p53 signaling pathway;ko04110:Cell cycle	-	-	GO:0005634:nucleus	AT4G37490	CYCB1-1
XLOC_000022	chrA01:242837-249840	4.21571	4.99015	3.56088	2.97174	3.02733	2.01076	8.9271	12.4044	8.53801	5.18892	5.25153	5.46075	0.670665	0.00415	0.0111848	no	1.23474	5e-05	0.000226456	up	0.872706	5e-05	0.000232933	no	1.0104	5e-05	0.00026101	up	BnaA01g00440D	M4D5L1	Uncharacterized protein(Brassica rapa subsp. pekinensis:Bra011768)	-	GO:0009816:defense response to bacterium, incompatible interaction;GO:0031348:negative regulation of defense response	-	GO:0005634:nucleus;GO:0016021:integral component of membrane;GO:0048471:perinuclear region of cytoplasm	AT4G37460	SRFR1
XLOC_000024	chrA01:254252-261620	0.705597	0.662969	0.167133	0.841986	0.212286	0.888435	1.00176	0.669828	0.873446	1.22988	1.61754	1.56975	-0.333742	1	1	no	0.740184	0.19615	0.288028	no	-0.836557	0.01315	0.0308315	no	1.20858	0.0328	0.0732242	up	BnaA01g00460D	A0A078CES3	BnaA01g00460D protein(Brassica napus:BnaA01g00460D)	-	-	-	-	AT4G37445	-
XLOC_000026	chrA01:260353-263363	1.06087	0.220708	0.98218	0	0.500904	0.832441	0.0712819	0.0746717	0.111998	0.334501	0.366901	0	0.769206	1	1	no	-3.12497	0.16635	0.255306	no	-1.48898	1	1	no	-0.896068	1	1	no	BnaA01g00480D	A0A078CHX1	BnaA01g00480D protein(Brassica napus:BnaA01g00480D)	-	GO:0010468:regulation of gene expression	-	GO:0005777:peroxisome	-	-
XLOC_000029	chrA01:326861-329668	10.0861	7.44037	6.84821	2.5414	2.04021	3.03961	4.38011	6.17454	3.45213	5.05864	4.69561	3.99001	1.67982	5e-05	0.000224487	up	-0.792176	0.00275	0.00823985	no	-0.00935401	0.9666	0.975619	no	0.874541	0.00945	0.0260472	no	BnaA01g00590D	A0A078CKR1	BnaA01g00590D protein(Brassica napus:BnaA01g00590D)	ko00627:Aminobenzoate degradation;ko00624:Polycyclic aromatic hydrocarbon degradation;ko00903:Limonene and pinene degradation;ko00945:Stilbenoid, diarylheptanoid and gingerol biosynthesis;ko00363:Bisphenol degradation	-	GO:0005506:iron ion binding;GO:0016705:oxidoreductase activity, acting on paired donors, with incorporation or reduction of molecular oxygen;GO:0020037:heme binding	-	AT4G37360	CYP81D2
XLOC_000031	chrA01:333560-335258	0	0	0	0	0.142973	0.170726	0.567855	0.59719	0.319539	3.81945	3.85314	3.91735	positive_infinity	1	1	no	positive_infinity	1	1	no	-3.00155	5e-05	0.000232933	down	5.2295	0.1831	0.28256	no	BnaA01g00620D	A0A078CFL4	BnaA01g00620D protein(Brassica napus:BnaA01g00620D)	ko00627:Aminobenzoate degradation;ko00624:Polycyclic aromatic hydrocarbon degradation;ko00903:Limonene and pinene degradation;ko00945:Stilbenoid, diarylheptanoid and gingerol biosynthesis;ko00363:Bisphenol degradation	-	GO:0004497:monooxygenase activity;GO:0005506:iron ion binding;GO:0016705:oxidoreductase activity, acting on paired donors, with incorporation or reduction of molecular oxygen;GO:0020037:heme binding	GO:0016021:integral component of membrane	AT4G37330	CYP81D4
XLOC_000032	chrA01:352324-352581	0	0	0	0	0	0	0	7.75021	0	0	0	0	0	1	1	no	positive_infinity	1	1	no	positive_infinity	1	1	no	0	1	1	no	BnaA01g00640D	A0A078CKQ8	BnaA01g00640D protein(Brassica napus:BnaA01g00640D)	-	-	-	-	-	-
XLOC_000033	chrA01:353087-355781	12.9538	14.3687	14.3077	8.74506	8.66792	7.23056	9.89223	11.7932	9.4113	8.5348	6.96264	7.8829	0.75555	0.0011	0.00353179	no	-0.411811	0.0513	0.0991955	no	0.373175	0.0606	0.110016	no	-0.0541957	0.80975	0.859197	no	BnaA01g00650D	A0A078CFT8	BnaA01g00650D protein(Brassica napus:BnaA01g00650D)	-	GO:0006355:regulation of transcription, DNA-templated	-	GO:0005634:nucleus	AT4G37280	MRG1
XLOC_000034	chrA01:355897-376102	2.2512	2.84583	2.52758	7.33179	8.49607	9.78875	6.82349	7.82799	5.92723	14.3123	16.239	18.3162	-1.74771	5e-05	0.000224487	down	1.44172	5e-05	0.000226456	up	-1.28503	5e-05	0.000232933	down	0.953095	5e-05	0.00026101	no	BnaA01g00660D	A0A078CER0	BnaA01g00660D protein(Brassica napus:BnaA01g00660D)	-	-	GO:0005524:ATP binding;GO:0019829:cation-transporting ATPase activity;GO:0046872:metal ion binding	GO:0016021:integral component of membrane	AT4G37270	HMA1
XLOC_000035	chrA01:376993-379368	0	0.0406603	0	0	0	0.0587229	0.106148	0.0819435	0.0205861	0.0307253	0.107789	0.0309197	-0.518723	1	1	no	2.37413	1	1	no	0.263678	1	1	no	1.55912	1	1	no	BnaA01g00680D	A0A078CHU8	BnaA01g00680D protein(Brassica napus:BnaA01g00680D)	-	-	GO:0004672:protein kinase activity;GO:0005524:ATP binding	GO:0016021:integral component of membrane	AT4G37250	-
XLOC_000036	chrA01:396092-398027	21.0201	12.8196	18.8283	34.6297	24.1145	37.3888	6.03134	5.07865	3.9007	20.8044	10.4191	11.9571	-0.865443	0.0074	0.0183517	no	-1.80186	5e-05	0.000226456	down	-1.56495	5e-05	0.000232933	down	-1.1302	0.00025	0.00112827	down	BnaA01g00710D	A0A078CEQ6	BnaA01g00710D protein(Brassica napus:BnaA01g00710D)	-	GO:0006351:transcription, DNA-templated	GO:0003677:DNA binding;GO:0003700:sequence-specific DNA binding transcription factor activity	GO:0005634:nucleus	AT4G36900	RAP2-10
XLOC_000037	chrA01:430859-432567	0	0.217138	0	0.57685	0	0	0	0	0	0	0	0	-1.41391	1	1	no	positive_infinity	1	1	no	0	1	1	no	positive_infinity	1	1	no	BnaA01g00730D	A0A078CHU2	BnaA01g00730D protein(Brassica napus:BnaA01g00730D)	-	-	-	-	AT4G36930	SPT
XLOC_000039	chrA01:458870-459943	0	0.147284	0.261994	0.773839	0.670037	0.393506	0	0	0	0	0	0	-2.17052	1	1	no	positive_infinity	1	1	no	0	1	1	no	positive_infinity	1	1	no	BnaA01g00780D	A0A078CHT9	BnaA01g00780D protein(Brassica napus:BnaA01g00780D)	ko00860:Porphyrin and chlorophyll metabolism	-	-	-	AT4G37000	RCCR
XLOC_000040	chrA01:460319-461395	5.53795	5.94529	8.78357	1.23649	1.51959	1.16962	1.23984	1.37244	3.54519	0	0.665893	0.996768	2.36677	0.0021	0.00620074	up	-1.70689	0.0023	0.00705888	down	1.84933	0.02965	0.0608561	up	-1.2245	0.17835	0.276786	no	BnaA01g00790D	A0A078CKP4	BnaA01g00790D protein(Brassica napus:BnaA01g00790D)	ko04626:Plant-pathogen interaction	GO:0006281:DNA repair	GO:0005509:calcium ion binding	GO:0005737:cytoplasm	AT4G37010	CEN2
XLOC_000041	chrA01:464363-466054	4.5039	5.74654	5.68326	2.40453	3.98408	2.56147	1.58192	2.15935	1.56583	1.3707	2.05173	3.15036	0.829738	0.73955	0.793914	no	-1.57741	0.56195	0.649741	no	-0.343568	0.87685	0.908256	no	-0.427778	0.8245	0.870499	no	BnaA01g00800D	A0A078CFS9	BnaA01g00800D protein(Brassica napus:BnaA01g00800D)	-	GO:0070084:protein initiator methionine removal	GO:0046872:metal ion binding;GO:0070006:metalloaminopeptidase activity	GO:0009507:chloroplast	AT4G37040	MAP1D
XLOC_000043	chrA01:485431-487963	2.72377	2.16755	3.54888	1.65821	1.06029	1.25203	0.266924	0.0788545	0.148386	0.310102	0.0388583	0.0445264	1.08879	0.00185	0.00555	up	-4.08077	0.0002	0.000808388	down	0.279058	1	1	no	-3.30671	0.0056	0.0167863	down	BnaA01g00850D	A0A078CFS6	BnaA01g00850D protein(Brassica napus:BnaA01g00850D)	-	-	-	-	AT4G37080	-
XLOC_000044	chrA01:488707-489954	12.6668	14.7055	11.218	8.15484	7.08804	11.9118	0	0.405797	0	0.224544	0.394606	0	0.509639	0.09485	0.155064	no	-6.57554	0.23235	0.325229	no	-0.631562	1	1	no	-5.42453	0.0994	0.17762	no	BnaA01g00860D	A0A078CEP5	BnaA01g00860D protein(Brassica napus:BnaA01g00860D)	-	GO:0006412:translation	GO:0003735:structural constituent of ribosome	GO:0005840:ribosome	AT4G37090	-
XLOC_000045	chrA01:499184-501075	1.33743	1.03716	0.554276	0.371634	0.704387	0.293225	0.988588	2.04979	1.36654	1.04618	0.596528	0.840616	1.09353	0.04785	0.0883483	up	0.595239	0.0998	0.170239	no	0.790596	0.0232	0.0496465	no	0.879252	0.08905	0.162995	no	BnaA01g00890D	A0A078CKN5	BnaA01g00890D protein(Brassica napus:BnaA01g00890D)	ko03013:RNA transport	GO:0006913:nucleocytoplasmic transport	-	GO:0005643:nuclear pore	AT4G37130	NUP58
XLOC_000046	chrA01:512029-513333	1.02087	0.474579	1.58371	1.40927	4.70427	1.94106	3.36393	1.35586	5.59959	2.51673	2.05054	1.88957	-1.39136	0.00725	0.0180491	down	1.75762	0.00015	0.00062312	up	0.628858	0.0375	0.0740372	no	-0.298052	0.4003	0.505221	no	BnaA01g00920D	A0A078CFJ2	BnaA01g00920D protein(Brassica napus:BnaA01g00920D)	-	GO:0006351:transcription, DNA-templated;GO:0006355:regulation of transcription, DNA-templated	GO:0003677:DNA binding	GO:0005634:nucleus	AT4G37180	HHO5
XLOC_000047	chrA01:516317-519699	2.81839	1.77742	3.16619	2.196	2.41457	3.41213	2.95628	2.73104	3.09872	2.36684	2.12347	3.34929	-0.0452208	0.88065	0.908346	no	0.188343	0.4735	0.568348	no	0.125175	0.6078	0.688853	no	-0.0126949	0.9631	0.972768	no	BnaA01g00940D	A0A078CKN1	BnaA01g00940D protein(Brassica napus:BnaA01g00940D)	-	-	-	-	AT4G37210	-
XLOC_000049	chrA01:529733-530260	0	0	0.311853	0	0	0	0.658514	0.244298	0.90006	0	0	0	positive_infinity	1	1	no	2.54488	1	1	no	positive_infinity	0.00055	0.00201584	up	0	1	1	no	BnaA01g00960D	A0A078CEN8	BnaA01g00960D protein(Brassica napus:BnaA01g00960D)	-	-	-	-	AT4G37240	-
XLOC_000050	chrA01:532439-539899	6.68608	7.07736	4.3046	7.00194	9.05286	8.69284	6.981	10.2453	4.94521	6.86062	9.08573	8.52273	-0.453779	0.204	0.285155	no	0.302633	0.46115	0.556862	no	-0.176977	0.59955	0.681608	no	0.00512585	0.985	0.988258	no	BnaA01g00970D	A0A078CFI9	Cytoplasmic tRNA 2-thiolation protein 2(Brassica napus:BnaA01g00970D)	ko04122:Sulfur relay system	GO:0002098:tRNA wobble uridine modification;GO:0032447:protein urmylation;GO:0034227:tRNA thio-modification	GO:0000049:tRNA binding;GO:0016779:nucleotidyltransferase activity	GO:0005737:cytoplasm	AT4G35910	CTU2
XLOC_000051	chrA01:546209-551046	0.158253	0.108852	0.290941	0.514149	0.307753	0.194472	0.354483	0.18307	0.165407	0.1646	0.036094	0	-0.866612	1	1	no	0.344199	1	1	no	1.76081	1	1	no	-2.31048	1	1	no	BnaA01g00990D	A0A078CKM7	BnaA01g00990D protein(Brassica napus:BnaA01g00990D)	-	-	GO:0008270:zinc ion binding	-	AT4G36860	-
XLOC_000052	chrA01:553803-558196	10.3584	10.1209	10.5491	6.02462	7.90862	7.55894	15.6037	12.3252	17.9059	10.9307	8.35625	10.1272	0.529796	0.05425	0.0980311	no	0.573974	0.0146	0.0346348	no	0.597926	0.0076	0.0194357	no	0.474458	0.06595	0.128651	no	BnaA01g01000D	A0A078CFR6	BnaA01g01000D protein(Brassica napus:BnaA01g01000D)	-	-	-	GO:0016021:integral component of membrane	AT4G36850	-
XLOC_000053	chrA01:562723-563769	1.65176	0.96608	2.40388	6.51262	5.72955	3.50029	6.16486	4.48392	7.57008	8.52078	8.1264	8.92537	-1.65008	0.0029	0.00819702	down	1.87	0.00015	0.00062312	up	-0.531683	0.03465	0.0693753	no	0.720889	0.015	0.0383672	no	-	A0A0D3BJY3	Uncharacterized protein(Brassica oleracea var. oleracea:-)	ko04120:Ubiquitin mediated proteolysis	-	GO:0005524:ATP binding	-	AT4G36800	RCE1
XLOC_000054	chrA01:568416-569731	17.0038	18.5305	9.93851	10.0581	12.8419	9.94256	29.958	31.6387	20.8882	11.7617	14.7837	14.6545	0.468398	0.0454	0.0845866	no	0.868274	5e-05	0.000226456	no	0.964366	5e-05	0.000232933	no	0.347977	0.1113	0.193445	no	BnaA01g01040D	A0A078CKM3	BnaA01g01040D protein(Brassica napus:BnaA01g01040D)	ko04075:Plant hormone signal transduction	GO:0006351:transcription, DNA-templated;GO:0009742:brassinosteroid mediated signaling pathway	GO:0003700:sequence-specific DNA binding transcription factor activity	-	AT4G36780	BEH2
XLOC_000058	chrA01:594048-596476	10.7521	8.05638	8.5053	2.62291	2.28746	3.13981	6.8775	8.32448	7.65027	3.19926	4.6693	6.71996	1.76464	5e-05	0.000224487	up	-0.248657	0.2619	0.353459	no	0.610777	0.0073	0.0187783	no	0.877369	0.003	0.00985997	no	BnaA01g01100D	A0A078CFQ7	BnaA01g01100D protein(Brassica napus:BnaA01g01100D)	-	-	GO:0003700:sequence-specific DNA binding transcription factor activity;GO:0043565:sequence-specific DNA binding	-	AT4G36730	GBF1
XLOC_000059	chrA01:606066-608022	0	0	0	0	0	0.0721294	0	0	0	0	0	0	positive_infinity	1	1	no	0	1	1	no	0	1	1	no	positive_infinity	1	1	no	BnaA01g01130D	A0A078CHQ9	BnaA01g01130D protein(Brassica napus:BnaA01g01130D)	ko03040:Spliceosome	GO:0006397:mRNA processing	GO:0000166:nucleotide binding;GO:0003723:RNA binding	GO:0005634:nucleus	AT4G36690	U2AF65A
XLOC_000060	chrA01:609843-613507	3.48176	4.13935	4.83021	0.094336	1.76305	1.64446	2.41845	1.74802	2.8135	4.38964	0.699224	0.959525	1.82995	0.0334	0.065654	up	-0.823202	0.03555	0.0734777	no	0.159841	0.742	0.802604	no	0.81473	0.40335	0.508228	no	BnaA01g01140D,BnaA01g01150D	A0A078CKL3	BnaA01g01140D protein(Brassica napus:BnaA01g01140D)	-	-	GO:0022891:substrate-specific transmembrane transporter activity	GO:0016021:integral component of membrane	AT4G36670	PLT6
XLOC_000062	chrA01:615181-618696	10.1449	11.208	7.38258	15.9633	22.4348	16.9225	22.4396	32.2705	12.2107	34.6927	37.7278	33.5724	-0.946225	5e-05	0.000224487	no	1.22669	5e-05	0.000226456	up	-0.697955	0.00075	0.00264865	no	0.959844	5e-05	0.00026101	no	BnaA01g01170D,BnaA01g01180D	M4D5E0	Uncharacterized protein(Brassica rapa subsp. pekinensis:Bra011697)	-	-	-	-	-	-
XLOC_000065	chrA01:636030-640450	2.2763	1.63186	1.49812	2.38782	2.69445	2.9553	6.66208	7.00853	5.22715	9.10693	11.1489	11.5834	-0.5709	0.01535	0.0341896	no	1.81405	5e-05	0.000226456	up	-0.790156	5e-05	0.000232933	no	2.0074	5e-05	0.00026101	up	BnaA01g01210D	A0A078CEM3	BnaA01g01210D protein(Brassica napus:BnaA01g01210D)	-	-	-	-	AT4G36520	-
XLOC_000066	chrA01:640663-641034	0	0	0	0	0	0	0	0.833991	0	0	0	0	0	1	1	no	positive_infinity	1	1	no	positive_infinity	1	1	no	0	1	1	no	BnaA01g01220D	A0A078CFH4	BnaA01g01220D protein(Brassica napus:BnaA01g01220D)	-	-	-	-	AT4G36500	-
XLOC_000067	chrA01:642295-642666	1.85645	0	0	0	0	0	20.5459	18.3478	28.4083	6.10884	3.85866	2.45059	positive_infinity	1	1	no	5.18597	0.0961	0.165154	no	2.39383	0.00105	0.00354944	up	positive_infinity	5e-05	0.00026101	up	BnaA01g01230D	A0A0D3A1I6	Uncharacterized protein(Brassica oleracea var. oleracea:-)	-	-	-	-	AT4G36500	-
XLOC_000068	chrA01:648840-651775	0	0.492892	0.125431	0.0945788	0	0.149163	0.41177	0.284687	0.214106	0.159816	0.560785	0.0535012	1.34889	1	1	no	0.573235	1	1	no	0.192873	1	1	no	1.69813	1	1	no	BnaA01g01250D	A0A078CFP5	BnaA01g01250D protein(Brassica napus:BnaA01g01250D)	ko04071:Sphingolipid signaling pathway;ko00600:Sphingolipid metabolism	GO:0009058:biosynthetic process	GO:0003824:catalytic activity;GO:0030170:pyridoxal phosphate binding	-	AT4G36480	LCB1
XLOC_000069	chrA01:652461-657730	0	0	0	0	0	0	0	0	0	0	0	0.0831938	0	1	1	no	0	1	1	no	positive_infinity	1	1	no	positive_infinity	1	1	no	BnaA01g01260D	A0A078CEM0	Peroxidase(Brassica napus:BnaA01g01260D)	-	GO:0006979:response to oxidative stress;GO:0042744:hydrogen peroxide catabolic process	GO:0004601:peroxidase activity;GO:0020037:heme binding;GO:0046872:metal ion binding	-	AT4G36430	PER49
XLOC_000070	chrA01:658327-660941	0	0	0	0.115673	0	0.181124	0.0560872	0.0584026	0	0	0	0	positive_infinity	1	1	no	positive_infinity	1	1	no	positive_infinity	1	1	no	positive_infinity	1	1	no	BnaA01g01270D	A0A078CFH0	BnaA01g01270D protein(Brassica napus:BnaA01g01270D)	-	-	-	GO:0016021:integral component of membrane	AT4G36440	-
XLOC_000071	chrA01:662364-663599	0	0	0	0	0	0.078962	0	0	0	0	0.0768745	0	positive_infinity	1	1	no	0	1	1	no	positive_infinity	1	1	no	-0.00482458	1	1	no	BnaA01g01280D	A0A078CHQ0	Peroxidase(Brassica napus:BnaA01g01280D)	ko00940:Phenylpropanoid biosynthesis;ko00360:Phenylalanine metabolism	GO:0006979:response to oxidative stress;GO:0042744:hydrogen peroxide catabolic process	GO:0004601:peroxidase activity;GO:0020037:heme binding;GO:0046872:metal ion binding	GO:0005576:extracellular region	AT4G36430	PER49
XLOC_000072	chrA01:681638-684864	4.80671	5.45674	4.19294	9.40304	10.1881	9.47595	6.85171	8.21376	7.22583	8.02292	8.72976	9.85732	-1.00798	5e-05	0.000224487	down	0.634113	0.00325	0.00952709	no	-0.293473	0.1087	0.177932	no	-0.106404	0.5668	0.658736	no	BnaA01g01310D	A0A078CEL6	BnaA01g01310D protein(Brassica napus:BnaA01g01310D)	-	GO:0009451:RNA modification	GO:0016740:transferase activity;GO:0051539:4 iron, 4 sulfur cluster binding	-	AT4G36390	-
XLOC_000073	chrA01:687603-693550	0	0	0.167523	0	0.141855	0.0445205	0.0815562	0.168828	0.0952809	0.0474112	0.0415883	0.28584	-0.161654	1	1	no	1.05109	1	1	no	-0.146049	1	1	no	1.01704	1	1	no	BnaA01g01320D	A0A078CFG8	BnaA01g01320D protein(Brassica napus:BnaA01g01320D)	ko00905:Brassinosteroid biosynthesis	-	GO:0004497:monooxygenase activity;GO:0005506:iron ion binding;GO:0016705:oxidoreductase activity, acting on paired donors, with incorporation or reduction of molecular oxygen;GO:0020037:heme binding	GO:0016021:integral component of membrane	AT4G36380	ROT3
XLOC_000074	chrA01:700094-704205	3.39373	2.79314	3.02822	0.379131	1.06483	0.886299	5.86374	3.78733	5.60253	0.791313	0.832783	0.79663	1.98308	5e-05	0.000224487	up	0.738427	0.00075	0.00264035	no	2.61335	5e-05	0.000232933	up	0.0764697	0.8262	0.871723	no	BnaA01g01330D	M4D5C0	Beta-galactosidase(Brassica rapa subsp. pekinensis:Bra011677)	-	GO:0005975:carbohydrate metabolic process	GO:0004565:beta-galactosidase activity;GO:0030246:carbohydrate binding	-	AT4G36360	BGAL3
XLOC_000075	chrA01:706696-714985	4.57483	3.13353	6.36182	3.30213	4.61527	4.98297	5.27501	6.15571	4.68017	7.24897	7.37734	5.71593	0.12613	0.66335	0.729626	no	0.20363	0.4128	0.509735	no	-0.375074	0.0999	0.165924	no	0.680381	0.0148	0.0379423	no	BnaA01g01340D	A0A078CKJ4	BnaA01g01340D protein(Brassica napus:BnaA01g01340D)	-	-	-	-	AT4G36290	MORC1
XLOC_000076	chrA01:720686-722006	0.360549	0.375867	0	0.165617	0.142303	0	0.0807508	0.339639	0	0.665001	0.416854	0.190109	1.25162	1	1	no	-0.808611	1	1	no	-1.62429	1	1	no	2.07039	1	1	no	BnaA01g01350D	A0A078CFN5	BnaA01g01350D protein(Brassica napus:BnaA01g01350D)	-	-	-	-	AT4G36260	SRS2
XLOC_000078	chrA01:744116-746085	3.8609	2.94192	2.93227	1.78781	3.4095	4.25486	18.1153	12.5076	24.0319	15.898	15.3408	16.3926	0.0446155	0.87815	0.906361	no	2.50056	5e-05	0.000226456	up	0.155209	0.3917	0.487141	no	2.35539	5e-05	0.00026101	up	BnaA01g01400D	A0A078CFN0	BnaA01g01400D protein(Brassica napus:BnaA01g01400D)	ko00940:Phenylpropanoid biosynthesis	-	GO:0004497:monooxygenase activity;GO:0005506:iron ion binding;GO:0016705:oxidoreductase activity, acting on paired donors, with incorporation or reduction of molecular oxygen;GO:0020037:heme binding	GO:0016021:integral component of membrane	AT4G36220	CYP84A1
XLOC_000079	chrA01:757469-761343	0.0266505	0.136937	0.0244126	0	0	0.0199785	0.232828	0.459321	0.194041	0.0413687	0	0	3.24723	1	1	no	2.24604	1	1	no	4.37964	1	1	no	1.08641	1	1	no	BnaA01g01430D	A0A078CHN9	BnaA01g01430D protein(Brassica napus:BnaA01g01430D)	-	-	GO:0004672:protein kinase activity;GO:0005524:ATP binding	GO:0016021:integral component of membrane	AT4G36180	-
XLOC_000081	chrA01:782309-787150	0.806043	0.948538	0.521769	0.137571	0.0911051	0.266474	1.04374	0.892902	0.694351	0.35047	0.267244	0.322466	2.206	1	1	no	0.219155	0.40855	0.505469	no	1.44543	5e-05	0.000232933	up	0.949	1	1	no	BnaA01g01460D	A0A078CEK9	BnaA01g01460D protein(Brassica napus:BnaA01g01460D)	-	GO:0007165:signal transduction	GO:0043531:ADP binding	GO:0016021:integral component of membrane	AT4G36140	-
XLOC_000082	chrA01:790434-793841	0	0	0	0.0511905	0	0	0.024645	0.126742	0.0955411	0	0	0	positive_infinity	1	1	no	positive_infinity	1	1	no	positive_infinity	1	1	no	positive_infinity	1	1	no	BnaA01g01480D	A0A078CHN4	BnaA01g01480D protein(Brassica napus:BnaA01g01480D)	-	-	-	-	AT4G36120	FPP5
XLOC_000084	chrA01:809755-826566	2.15306	1.99527	1.72815	5.25062	6.22702	7.13675	1.45141	3.15885	2.14397	4.97812	4.95064	5.32978	-1.6623	5e-05	0.000224487	down	0.207564	0.47725	0.572035	no	-1.21124	5e-05	0.000232933	down	-0.264884	0.34275	0.447741	no	BnaA01g01520D	A0A078CFF4	BnaA01g01520D protein(Brassica napus:BnaA01g01520D)	-	GO:0016573:histone acetylation	GO:0016301:kinase activity	GO:0000123:histone acetyltransferase complex	AT4G36080	-
XLOC_000085	chrA01:827927-830378	0	0	0.09919	0	0	0	0	0	0	0	0	0.042314	positive_infinity	1	1	no	positive_infinity	1	1	no	positive_infinity	1	1	no	positive_infinity	1	1	no	BnaA01g01540D	A0A078CKH9	BnaA01g01540D protein(Brassica napus:BnaA01g01540D)	ko03410:Base excision repair	GO:0006281:DNA repair	GO:0004518:nuclease activity;GO:0008270:zinc ion binding	-	AT4G36050	APE2
XLOC_000086	chrA01:832498-832980	0.80391	2.62852	2.32543	7.4346	19.783	24.3448	1.61951	1.22768	0.44942	7.06528	5.62296	3.29552	-3.16237	0.0002	0.000789588	down	-0.793496	0.25935	0.350816	no	-2.31676	0.00305	0.00892428	down	-1.66433	0.00025	0.00112827	down	BnaA01g01550D	A0A078CFL6	BnaA01g01550D protein(Brassica napus:BnaA01g01550D)	-	-	-	-	AT4G36040	ATJ11
XLOC_000087	chrA01:839886-841244	10.0493	9.68229	5.1718	22.5838	12.7346	18.9759	9.42386	6.93494	10.0186	17.7461	15.3131	16.2467	-1.12254	5e-05	0.000224487	down	0.0942868	0.67575	0.748253	no	-0.944636	5e-05	0.000232933	no	-0.116113	0.5436	0.63817	no	BnaA01g01560D	A0A078CEK5	BnaA01g01560D protein(Brassica napus:BnaA01g01560D)	-	GO:0006355:regulation of transcription, DNA-templated	GO:0003677:DNA binding;GO:0008270:zinc ion binding	-	-	-
XLOC_000088	chrA01:843211-845460	15.5896	17.7531	11.1093	310.656	383.407	275.15	20.5716	26.4658	19.2679	267.364	297.445	252.286	-4.44799	5e-05	0.000224487	down	0.585643	0.00625	0.0167903	no	-3.66098	5e-05	0.000232933	down	-0.224416	0.25515	0.355413	no	BnaA01g01570D	A0A078CFF0	BnaA01g01570D protein(Brassica napus:BnaA01g01570D)	-	-	-	-	AT4G36010	-
XLOC_000090	chrA01:850827-852373	0	0	0	0.692549	0	0	0	0	0	0	0	0	positive_infinity	1	1	no	0	1	1	no	0	1	1	no	positive_infinity	1	1	no	BnaA01g01610D	A0A078CEK2	BnaA01g01610D protein(Brassica napus:BnaA01g01610D)	ko04722:Neurotrophin signaling pathway;ko04145:Phagosome;ko04520:Adherens junction;ko04670:Leukocyte transendothelial migration;ko04360:Axon guidance;ko04015:Rap1 signaling pathway;ko04071:Sphingolipid signaling pathway;ko04650:Natural killer cell mediated cytotoxicity;ko04380:Osteoclast differentiation;ko04014:Ras signaling pathway;ko04151:PI3K-Akt signaling pathway;ko04510:Focal adhesion;ko0431…	GO:0007264:small GTPase mediated signal transduction	GO:0005525:GTP binding	GO:0005622:intracellular	AT4G35950	ARAC6
XLOC_000091	chrA01:858531-861070	0.242686	0.167647	0.373208	0	0.189933	0.468849	0.217431	0.113127	0.0424992	0.126905	0.278341	0	0.257101	1	1	no	-1.06017	1	1	no	-0.161628	1	1	no	-0.669734	1	1	no	BnaA01g01630D	A0A078CHL8	BnaA01g01630D protein(Brassica napus:BnaA01g01630D)	-	-	-	-	AT4G35920	MCA1
XLOC_000092	chrA01:888046-889989	25.0543	21.2663	26.9261	68.4027	71.1562	62.1367	6.56745	4.59623	9.94233	14.6635	14.5234	12.7029	-1.46169	5e-05	0.000224487	down	-1.78327	5e-05	0.000226456	down	-1.03321	0.00175	0.00552932	down	-2.24504	5e-05	0.00026101	down	BnaA01g01670D	Q38922	Ras-related protein RABB1b(Arabidopsis thaliana:RABB1B)	ko04152:AMPK signaling pathway	GO:0007264:small GTPase mediated signal transduction;GO:0015031:protein transport	GO:0005525:GTP binding	GO:0005886:plasma membrane;GO:0009507:chloroplast	AT4G35860	RABB1B
XLOC_000093	chrA01:898897-904103	1141.37	1225.53	845.605	789.726	1061.62	608.6	201.518	215.789	126.925	86.1051	106.108	97.8734	0.382602	0.26855	0.34985	no	-2.55257	5e-05	0.000226456	down	0.870856	0.0003	0.00118319	no	-3.06329	5e-05	0.00026101	down	BnaA01g01700D	A0A078CFK4	Aconitate hydratase(Brassica napus:BnaA01g01700D)	ko01200:Carbon metabolism;ko00630:Glyoxylate and dicarboxylate metabolism;ko00020:Citrate cycle (TCA cycle);ko00720:Carbon fixation pathways in prokaryotes;ko01210:2-Oxocarboxylic acid metabolism;ko01230:Biosynthesis of amino acids	GO:0008152:metabolic process	GO:0003994:aconitate hydratase activity;GO:0051539:4 iron, 4 sulfur cluster binding	-	AT4G35830	ACO1
XLOC_000094	chrA01:912703-926699	12.7463	15.2275	8.37513	7.86336	8.96144	7.52928	5.01575	7.62657	3.73901	5.21096	5.76489	6.02783	0.576952	0.00685	0.017198	no	-1.14233	5e-05	0.000226456	down	-0.0885662	0.6789	0.75036	no	-0.497148	0.0121	0.0320677	no	BnaA01g01750D,BnaA01g01760D	A0A078CFJ9	DNA-directed RNA polymerase(Brassica napus:BnaA01g01750D)	ko03020:RNA polymerase;ko00230:Purine metabolism;ko00240:Pyrimidine metabolism	GO:0006366:transcription from RNA polymerase II promoter	GO:0003677:DNA binding;GO:0003899:DNA-directed RNA polymerase activity	GO:0005665:DNA-directed RNA polymerase II, core complex	AT4G35800	NRPB1
XLOC_000095	chrA01:931396-935276	63.4821	53.4738	56.4567	29.6974	26.6968	28.7992	72.6231	50.5801	63.5136	21.3137	18.9785	14.7419	1.02611	0.0001	0.000423695	up	0.117584	0.67635	0.748766	no	1.71997	5e-05	0.000232933	up	-0.606683	0.0304	0.068745	no	BnaA01g01790D,BnaA01g01800D	A0A078CKG3	BnaA01g01790D protein(Brassica napus:BnaA01g01790D)	-	-	-	GO:0016021:integral component of membrane	AT4G35760	-
XLOC_000096	chrA01:950815-951612	0	0	0	0.211214	0	0	0	0	0	0.245206	0.215246	1.34609	positive_infinity	1	1	no	0	1	1	no	negative_infinity	5e-05	0.000232933	down	3.10973	1	1	no	BnaA01g01860D	A0A0D3A1Q6	Uncharacterized protein(Brassica oleracea var. oleracea:-)	-	-	GO:0046872:metal ion binding	GO:0005634:nucleus	-	-
XLOC_000098	chrA01:966137-967410	44.9478	47.0757	58.0344	64.1973	55.8888	57.3367	50.3458	38.0768	50.5985	90.5155	70.6378	56.1812	-0.241586	0.33935	0.423846	no	-0.0990559	0.71415	0.780466	no	-0.687455	0.0143	0.0331046	no	0.316647	0.2104	0.311798	no	BnaA01g01900D	A0A078CFH5	BnaA01g01900D protein(Brassica napus:BnaA01g01900D)	-	-	-	-	-	-
XLOC_000099	chrA01:970204-971532	0.487992	0.341388	0	1.55898	1.16648	2.01898	1.74855	1.04609	1.38863	0.90767	0.341496	0	-2.51221	0.0403	0.0765967	down	2.34552	0.01635	0.0381526	up	1.69571	0.0194	0.042727	up	-1.89409	0.0387	0.0838711	down	BnaA01g01910D	A0A078CEH4	BnaA01g01910D protein(Brassica napus:BnaA01g01910D)	-	-	GO:0003677:DNA binding	GO:0005634:nucleus	AT4G35550	WOX13
XLOC_000100	chrA01:973798-975119	0.264269	0.563527	0.749966	0	0.646221	1.37383	0	0	0.431354	0	0	0.638576	-0.351655	1	1	no	-1.85421	1	1	no	-0.610736	1	1	no	-1.65283	1	1	no	BnaA01g01930D	A0A078CHF2	BnaA01g01930D protein(Brassica napus:BnaA01g01930D)	ko00563:Glycosylphosphatidylinositol(GPI)-anchor biosynthesis	-	GO:0017176:phosphatidylinositol N-acetylglucosaminyltransferase activity	GO:0016021:integral component of membrane	AT4G35530	-
XLOC_000102	chrA01:987569-988150	0.800876	0.854256	0	0	0	0.692821	0.896578	0.981237	1.88921	0.869267	0.763756	0.215099	1.2718	1	1	no	1.19795	0.1291	0.208568	no	0.981453	0.17985	0.26369	no	1.44802	1	1	no	BnaA01g01960D	A0A078CEF5	BnaA01g01960D protein(Brassica napus:BnaA01g01960D)	-	-	GO:0008270:zinc ion binding	GO:0016021:integral component of membrane	-	-
XLOC_000103	chrA01:999945-1003399	0	0.133728	0.0397217	0	0	0	0.116302	0.0299571	0.0225714	0	0	0	positive_infinity	1	1	no	-0.0209702	1	1	no	positive_infinity	1	1	no	0	1	1	no	BnaA01g01990D	A0A078CKB5	Chloride channel protein(Brassica napus:BnaA01g01990D)	-	-	GO:0005247:voltage-gated chloride channel activity	GO:0016021:integral component of membrane	AT4G35440	CLC-E
XLOC_000105	chrA01:1025877-1028069	0.963458	0.900638	2.22706	1.59904	0.453943	2.28156	10.9407	11.1607	11.2695	21.9065	20.1524	13.8273	-0.0774815	0.86215	0.893737	no	3.03762	5e-05	0.000226456	up	-0.78478	5e-05	0.000232933	no	3.71504	5e-05	0.00026101	up	BnaA01g02050D	A0A078CFD3	BnaA01g02050D protein(Brassica napus:BnaA01g02050D)	-	-	-	-	AT4G35360	-
XLOC_000107	chrA01:1041698-1045137	18.6226	19.3866	13.7866	17.7564	22.3168	17.768	43.2217	45.5737	42.3189	19.5949	21.8449	23.9534	-0.160158	0.388	0.473064	no	1.34958	5e-05	0.000226456	up	0.96501	5e-05	0.000232933	no	0.197811	0.24605	0.348097	no	BnaA01g02100D	A0A078CFC8	BnaA01g02100D protein(Brassica napus:BnaA01g02100D)	-	-	GO:0022891:substrate-specific transmembrane transporter activity	GO:0016021:integral component of membrane	AT4G35300	TMT2
XLOC_000108	chrA01:1050364-1053117	2.47414	1.92486	1.31719	0.519443	0.196368	0.531055	2.34465	2.52586	2.61119	2.40511	2.00247	1.66641	2.20115	0.00035	0.00129695	up	0.397581	0.15315	0.238902	no	0.260097	0.29625	0.389219	no	2.30942	0.0002	0.000923589	up	BnaA01g02130D	A0A078CHD0	BnaA01g02130D protein(Brassica napus:BnaA01g02130D)	ko04141:Protein processing in endoplasmic reticulum	-	-	-	AT2G17200	DSK2B
XLOC_000109	chrA01:1053451-1054278	0	0	0	0	0	0	0	0	0	0	0	0.115459	0	1	1	no	0	1	1	no	positive_infinity	1	1	no	positive_infinity	1	1	no	BnaA01g02140D	A0A078CK97	BnaA01g02140D protein(Brassica napus:BnaA01g02140D)	-	-	GO:0003676:nucleic acid binding;GO:0046872:metal ion binding	-	AT4G35280	ZAT3
XLOC_000110	chrA01:1062041-1065935	0.0330257	0.135887	0.18167	0	0	0	0.0443878	0.0456111	0.154764	0	0	0	positive_infinity	1	1	no	-0.504466	1	1	no	positive_infinity	1	1	no	0	1	1	no	BnaA01g02150D	A0A078CFC0	BnaA01g02150D protein(Brassica napus:BnaA01g02150D)	-	-	-	-	AT4G35270	NLP2
XLOC_000111	chrA01:1067273-1069583	2.71117	2.78492	2.02818	8.25921	6.69662	6.77253	9.18979	6.70505	9.2888	8.96614	9.73574	9.54697	-1.52977	5e-05	0.000224487	down	1.75423	5e-05	0.000226456	up	-0.207342	0.4811	0.573166	no	0.400573	0.1267	0.213416	no	BnaA01g02160D	M4D542	Uncharacterized protein(Brassica rapa subsp. pekinensis:Bra011599)	ko00020:Citrate cycle (TCA cycle);ko01230:Biosynthesis of amino acids;ko01210:2-Oxocarboxylic acid metabolism;ko01200:Carbon metabolism	GO:0006099:tricarboxylic acid cycle	GO:0000287:magnesium ion binding;GO:0004449:isocitrate dehydrogenase (NAD+) activity;GO:0051287:NAD binding	-	AT4G35260	IDH1
XLOC_000112	chrA01:1082383-1085993	2.64872	3.58996	4.1092	6.93111	6.33608	7.24108	6.94486	7.54685	6.45687	15.8307	14.8313	14.9202	-0.986553	5e-05	0.000224487	no	1.02726	5e-05	0.000226456	up	-1.16047	5e-05	0.000232933	down	1.17472	5e-05	0.00026101	up	BnaA01g02180D	M4D540	Uncharacterized protein(Brassica rapa subsp. pekinensis:Bra011597)	-	-	-	-	-	-
XLOC_000113	chrA01:1087521-1090382	2.40038	1.63192	3.08176	6.67376	5.76195	7.07947	12.6917	9.93572	14.8842	15.6522	13.8167	18.1061	-1.45447	5e-05	0.000224487	down	2.40921	5e-05	0.000226456	up	-0.384382	0.03475	0.0695498	no	1.30702	5e-05	0.00026101	up	BnaA01g02190D	A0A078CK91	BnaA01g02190D protein(Brassica napus:BnaA01g02190D)	ko04075:Plant hormone signal transduction	-	GO:0004672:protein kinase activity;GO:0005524:ATP binding	-	AT4G35230	BSK1
XLOC_000114	chrA01:1091710-1092966	0	0	0	0	0	0	3.10149	1.12817	0.975494	0	0.366131	0.619229	0	1	1	no	positive_infinity	5e-05	0.000226456	up	2.3644	0.02775	0.0575677	up	positive_infinity	1	1	no	-	-	-	-	-	-	-	-
XLOC_000116	chrA01:1150657-1151733	0.68218	0.28518	0	0	0.162125	0.0955572	0.0916681	0.0968097	0.434599	0	0	0	1.90754	1	1	no	-0.623594	1	1	no	positive_infinity	1	1	no	positive_infinity	1	1	no	BnaA01g02240D	A0A078CK70	BnaA01g02240D protein(Brassica napus:BnaA01g02240D)	-	-	GO:0003677:DNA binding	-	AT4G34990	MYB32
XLOC_000117	chrA01:1164246-1166547	0.173616	0.239024	0.159701	4.4284	5.61084	5.06141	0.38889	0.442441	0.21191	3.02772	3.52786	2.77043	-4.72228	0.00025	0.00096331	down	0.874864	1	1	no	-3.19667	5e-05	0.000232933	down	-0.67273	0.00655	0.0191363	no	BnaA01g02270D	A0A078CF29	BnaA01g02270D protein(Brassica napus:BnaA01g02270D)	-	-	-	GO:0016021:integral component of membrane	AT4G34950	-
XLOC_000118	chrA01:1174666-1181053	6.54601	5.48347	4.92647	10.73	12.3296	8.52231	8.23967	7.71021	8.6258	4.07595	4.78925	5.45451	-0.898582	5e-05	0.000224487	no	0.545383	0.00545	0.0148976	no	0.739717	0.0001	0.000442081	no	-1.12089	5e-05	0.00026101	down	BnaA01g02300D	A0A078CFA4	BnaA01g02300D protein(Brassica napus:BnaA01g02300D)	ko00230:Purine metabolism;ko04146:Peroxisome;ko00983:Drug metabolism - other enzymes;ko00232:Caffeine metabolism	-	GO:0005506:iron ion binding;GO:0009055:electron carrier activity;GO:0016614:oxidoreductase activity, acting on CH-OH group of donors;GO:0050660:flavin adenine dinucleotide binding;GO:0051537:2 iron, 2 sulfur cluster binding	-	AT4G34890	XDH1
XLOC_000119	chrA01:1184652-1186428	7.22307	7.421	12.2794	5.31712	10.2073	3.66819	4.42688	5.82622	5.55124	6.63627	5.49625	4.79258	0.483466	0.4977	0.579509	no	-0.759568	0.15075	0.235695	no	-0.13848	0.5253	0.614876	no	-0.16014	0.6296	0.713392	no	BnaA01g02330D	A0A078G5A6	BnaC09g46470D protein(Brassica napus:BnaC09g46470D)	ko00561:Glycerolipid metabolism	-	-	-	-	-
XLOC_000120	chrA01:1196462-1200740	29.8506	31.7878	21.5526	8.59844	9.76479	6.64583	23.0266	25.5913	19.2305	10.5096	12.0798	8.79401	1.73234	5e-05	0.000224487	up	-0.284974	0.15005	0.234802	no	1.07372	5e-05	0.000232933	up	0.350022	0.0737	0.140648	no	BnaA01g02350D	M4D510	Uncharacterized protein(Brassica rapa subsp. pekinensis:Bra011567)	-	-	GO:0033926:glycopeptide alpha-N-acetylgalactosaminidase activity	-	AT4G34860	INVB
XLOC_000121	chrA01:1201393-1207080	0.308219	0.21113	0.117626	0.0718268	0.0595907	0.0577999	0.138088	0.0531083	0.173622	0	0.0174787	0.0200767	1.75196	1	1	no	-0.791024	1	1	no	3.23836	1	1	no	-2.31608	1	1	no	BnaA01g02370D	A0A078CF13	BnaA01g02370D protein(Brassica napus:BnaA01g02370D)	-	-	-	GO:0016021:integral component of membrane	AT4G34830	MRL1
XLOC_000123	chrA01:1234140-1237861	1.31733	2.48134	2.26815	2.99531	3.59921	2.26535	2.27111	2.4848	1.76763	4.25578	4.68052	5.06775	-0.549175	0.0341	0.066823	no	0.114621	0.6589	0.734118	no	-1.1395	5e-05	0.000232933	down	0.680974	0.0031	0.0101547	no	BnaA01g02440D	A0A078CK50	BnaA01g02440D protein(Brassica napus:BnaA01g02440D)	ko00230:Purine metabolism;ko00250:Alanine, aspartate and glutamate metabolism	GO:0006364:rRNA processing;GO:0009113:purine nucleobase biosynthetic process;GO:0009116:nucleoside metabolic process	GO:0004044:amidophosphoribosyltransferase activity	-	AT4G34740	ASE2
XLOC_000124	chrA01:1237980-1239490	7.15577	6.76064	9.83355	11.1737	10.1476	10.7612	26.0754	23.2874	28.6874	31.8017	30.6865	31.5956	-0.433518	0.06325	0.111424	no	1.7269	5e-05	0.000226456	up	-0.310412	0.08575	0.146497	no	1.57428	5e-05	0.00026101	up	-	A0A0D2ZR04	Uncharacterized protein(Brassica oleracea var. oleracea:-)	ko04966:Collecting duct acid secretion;ko04145:Phagosome;ko00190:Oxidative phosphorylation;ko04142:Lysosome;ko04721:Synaptic vesicle cycle	GO:0006364:rRNA processing;GO:0015991:ATP hydrolysis coupled proton transport	GO:0015078:hydrogen ion transmembrane transporter activity	GO:0005774:vacuolar membrane;GO:0016021:integral component of membrane;GO:0033179:proton-transporting V-type ATPase, V0 domain	AT4G34720	VHA-c3
XLOC_000125	chrA01:1242505-1246356	0	0	0	0.0641142	0	0	0	0	0	0	0.0314306	0.0360455	positive_infinity	1	1	no	0	1	1	no	positive_infinity	1	1	no	0.0912036	1	1	no	BnaA01g02450D	A0A078CF91	Arginine decarboxylase(Brassica napus:BnaA01g02450D)	ko00330:Arginine and proline metabolism	GO:0006527:arginine catabolic process;GO:0008295:spermidine biosynthetic process	GO:0008792:arginine decarboxylase activity	-	AT4G34710	SPE2
XLOC_000126	chrA01:1248044-1251570	0	0	0	0	0	0.105227	0	0	0	0	0	0	positive_infinity	1	1	no	0	1	1	no	0	1	1	no	positive_infinity	1	1	no	BnaA01g02460D	A0A078CEA8	Arginine decarboxylase(Brassica napus:BnaA01g02460D)	ko00330:Arginine and proline metabolism	GO:0006527:arginine catabolic process;GO:0008295:spermidine biosynthetic process	GO:0008792:arginine decarboxylase activity	-	AT4G34710	SPE2
XLOC_000127	chrA01:1259756-1262188	0.573859	0.397321	0.0884244	0	0.112641	0.137327	0.578392	0.469946	0.7558	0.451428	0.594136	0.150827	2.08681	1	1	no	0.778348	1	1	no	0.547975	0.7656	0.821807	no	2.28574	1	1	no	BnaA01g02500D	A0A0D3A1Y3	Uncharacterized protein(Brassica oleracea var. oleracea:-)	-	-	-	-	AT4G34660	SH3P2
XLOC_000128	chrA01:1270475-1271161	0	0.765003	0.679066	0	0	0	1.77398	0.87595	1.82019	1.555	0.682979	0.385562	positive_infinity	1	1	no	1.64566	0.0494	0.096226	up	0.721147	0.2143	0.303123	no	positive_infinity	5e-05	0.00026101	up	BnaA01g02530D	A0A078CH77	BnaA01g02530D protein(Brassica napus:BnaA01g02530D)	-	-	-	-	AT4G34630	-
XLOC_000129	chrA01:1272191-1273160	5.74396	7.41543	11.283	23.0704	18.4758	29.6674	32.6231	11.6811	39.0685	84.7957	49.2353	63.7916	-1.54082	0.01895	0.0407973	down	1.78437	0.00295	0.00876248	up	-1.29338	5e-05	0.000232933	down	1.49739	5e-05	0.00026101	up	BnaA01g02540D	A0A078CK40	BnaA01g02540D protein(Brassica napus:BnaA01g02540D)	ko03010:Ribosome	GO:0006412:translation	GO:0003735:structural constituent of ribosome	GO:0005840:ribosome	AT4G34620	RPS16-1
XLOC_000130	chrA01:1295674-1298399	0.0553094	0.0570876	0.152578	0.153963	0.129143	0.0814301	0.185836	0.345737	0.260267	0.431673	0.454368	0.260352	-0.462452	1	1	no	1.58677	1	1	no	-0.571821	1	1	no	1.67671	1	1	no	BnaA01g02590D	A0A078CK34	Bifunctional dihydrofolate reductase-thymidylate synthase(Brassica napus:BnaA01g02590D)	ko00240:Pyrimidine metabolism;ko00670:One carbon pool by folate;ko00790:Folate biosynthesis	GO:0006231:dTMP biosynthetic process;GO:0006545:glycine biosynthetic process;GO:0006730:one-carbon metabolic process;GO:0046654:tetrahydrofolate biosynthetic process	GO:0004146:dihydrofolate reductase activity;GO:0004799:thymidylate synthase activity	-	AT2G16370	THY-1
XLOC_000131	chrA01:1312897-1315645	0	0	0	0.205522	0.260386	0.377101	0.0497552	0.0516803	0	0.580013	0.407064	0.0582261	positive_infinity	1	1	no	positive_infinity	1	1	no	-3.40194	1	1	no	0.339551	1	1	no	BnaA01g02630D	A0A078CH63	BnaA01g02630D protein(Brassica napus:BnaA01g02630D)	-	-	GO:0004674:protein serine/threonine kinase activity;GO:0005524:ATP binding	GO:0016021:integral component of membrane	AT4G34500	-
XLOC_000132	chrA01:1316343-1318982	2.10263	4.13278	3.42253	3.21184	4.10433	3.16935	3.76774	4.20264	2.75602	5.10192	5.14939	3.74594	-0.120561	0.66815	0.7339	no	0.16118	0.5178	0.609575	no	-0.422299	0.05845	0.106798	no	0.439729	0.07945	0.14902	no	BnaA01g02640D	A0A078CK29	Adenylyl cyclase-associated protein(Brassica napus:BnaA01g02640D)	-	GO:0000902:cell morphogenesis;GO:0007010:cytoskeleton organization	-	-	AT4G34490	ATCAP1
XLOC_000133	chrA01:1320255-1323460	4.99837	6.8907	5.46244	2.68529	1.32592	1.70492	7.34451	8.49589	7.12355	3.70119	3.15531	3.35097	1.60244	5e-05	0.000224487	up	0.413971	0.05305	0.102026	no	1.13107	5e-05	0.000232933	up	0.859237	0.00395	0.0124664	no	BnaA01g02650D	A0A078CF65	BnaA01g02650D protein(Brassica napus:BnaA01g02650D)	-	GO:0005975:carbohydrate metabolic process	GO:0004553:hydrolase activity, hydrolyzing O-glycosyl compounds	-	AT4G34480	-
XLOC_000134	chrA01:1324151-1326231	10.8731	10.7087	9.44756	16.4608	15.8606	13.0984	9.11692	7.23563	8.02512	13.8096	14.168	11.3539	-0.55039	0.0129	0.0295075	no	-0.337403	0.12325	0.201155	no	-0.731342	0.00025	0.00100522	no	-0.184922	0.34415	0.449061	no	BnaA01g02660D	M4D4X9	Uncharacterized protein(Brassica rapa subsp. pekinensis:Bra011536)	ko04062:Chemokine signaling pathway;ko04725:Cholinergic synapse;ko04726:Serotonergic synapse;ko04723:Retrograde endocannabinoid signaling;ko04727:GABAergic synapse;ko04744:Phototransduction;ko04728:Dopaminergic synapse;ko04014:Ras signaling pathway;ko04151:PI3K-Akt signaling pathway;ko04742:Taste transduction;ko04713:Circadian entrainment;ko04724:Glutamatergic synapse	GO:0007165:signal transduction	-	-	AT4G34460	GB1
XLOC_000135	chrA01:1346504-1348214	0	0.351943	0	0	0	0	0	0	0	0	0	0	positive_infinity	1	1	no	positive_infinity	1	1	no	0	1	1	no	0	1	1	no	BnaA01g02710D	A0A078CE80	BnaA01g02710D protein(Brassica napus:BnaA01g02710D)	-	-	-	GO:0005634:nucleus	AT4G34412	-
XLOC_000136	chrA01:1369303-1372345	0.142847	0.36951	0.855643	0.29749	0	0.364347	0	0.0498168	0.262197	0.447357	0.34339	0.280734	1.0543	1	1	no	-2.11911	1	1	no	-1.82918	1	1	no	0.722121	1	1	no	BnaA01g02780D	A0A078CH41	BnaA01g02780D protein(Brassica napus:BnaA01g02780D)	ko00900:Terpenoid backbone biosynthesis	GO:0019288:isopentenyl diphosphate biosynthetic process, methylerythritol 4-phosphate pathway;GO:0050992:dimethylallyl diphosphate biosynthetic process	GO:0046872:metal ion binding;GO:0051745:4-hydroxy-3-methylbut-2-en-1-yl diphosphate reductase activity	-	AT4G34350	ISPH
XLOC_000137	chrA01:1373314-1374357	2.59961	2.81143	2.4061	0.5746	2.45375	0.816988	1.39739	1.24357	1.92035	3.03155	2.51632	2.79058	1.01781	0.02455	0.0507652	up	-0.766023	0.03085	0.0653402	no	-0.912476	0.006	0.0158873	no	1.13614	0.00785	0.0222716	up	BnaA01g02790D	A0A078CK15	BnaA01g02790D protein(Brassica napus:BnaA01g02790D)	ko03022:Basal transcription factors	-	-	-	-	-
XLOC_000138	chrA01:1376109-1378282	1.71003	1.07859	0.906724	1.11985	0.302682	0.116443	1.3574	1.18015	1.07637	0.12944	0.399905	0.32064	1.26237	0.2493	0.330492	no	-0.0229071	0.97375	0.980705	no	2.05011	0.10375	0.171039	no	-0.836171	1	1	no	BnaA01g02800D	A0A068F542	Alpha/beta-hydrolases superfamily protein(Brassica napus:GSBNAPT00096268001_7N2)	-	-	GO:0016787:hydrolase activity	-	AT4G34310	-
XLOC_000139	chrA01:1391622-1392684	24.5791	30.1565	31.9165	25.3015	22.0773	22.3599	30.4231	25.1565	25.3273	27.5689	26.6363	19.3403	0.313131	0.1731	0.250007	no	-0.0882533	0.6739	0.746732	no	0.0965073	0.622	0.701384	no	0.100375	0.63705	0.719832	no	BnaA01g02830D	A0A068FB24	BnaA01g02830D protein(Brassica napus:BnaA01g02830D)	-	-	-	-	AT2G18990	TXND9
XLOC_000140	chrA01:1393288-1396733	4.56432	5.62156	4.49828	2.21211	1.61178	2.37828	5.87532	5.37561	6.14903	6.16475	7.96384	6.71486	1.24505	0.002	0.00594023	up	0.255572	0.4489	0.544981	no	-0.300835	0.3411	0.436281	no	1.77167	5e-05	0.00026101	up	BnaA01g02840D	A0A068F539	BnaA01g02840D protein(Brassica napus:BnaA01g02840D)	-	-	-	-	AT4G34270	-
XLOC_000142	chrA01:1419296-1422071	1.26407	0	0.675518	0	0	0	0	0	0.386716	0.144465	0.126841	0.287827	positive_infinity	1	1	no	-2.31404	1	1	no	-0.58326	1	1	no	positive_infinity	1	1	no	BnaA01g02900D	A0A068F605	Agamous-like protein 16(Brassica napus:AGL16)	-	GO:0000165:MAPK cascade;GO:0006351:transcription, DNA-templated;GO:0045944:positive regulation of transcription from RNA polymerase II promoter	GO:0000977:RNA polymerase II regulatory region sequence-specific DNA binding;GO:0003700:sequence-specific DNA binding transcription factor activity	GO:0005634:nucleus	AT3G57230	AGL16
XLOC_000143	chrA01:1425014-1427397	0.362496	0.373292	0.517473	0.0561897	0.328089	0.0299326	0.541334	0.557309	0.420002	0.407464	0.164938	0.18924	1.58727	1	1	no	0.286315	1	1	no	0.955112	1	1	no	0.89878	1	1	no	BnaA01g02910D	A0A068F492	BnaA01g02910D protein(Brassica napus:BnaA01g02910D)	-	-	GO:0004672:protein kinase activity;GO:0005524:ATP binding	GO:0016021:integral component of membrane	AT4G34220	-
XLOC_000144	chrA01:1428197-1429061	0	0	0	0	0	0	0	0.110511	0	0	0	0	0	1	1	no	positive_infinity	1	1	no	positive_infinity	1	1	no	0	1	1	no	BnaA01g02920D	A0A078CEV0	BnaA01g02920D protein(Brassica napus:BnaA01g02920D)	-	-	-	-	-	-
XLOC_000145	chrA01:1431694-1434256	0.10466	0.053988	0	0	0	0	4.57151	2.79647	9.32488	0.285729	0.143212	0.164158	positive_infinity	1	1	no	6.72883	0.02975	0.0633254	up	4.76738	5e-05	0.000232933	up	positive_infinity	1	1	no	BnaA01g02930D	A0A068FB16	BnaA01g02930D protein(Brassica napus:EDA9)	ko00260:Glycine, serine and threonine metabolism;ko01200:Carbon metabolism;ko00680:Methane metabolism;ko01230:Biosynthesis of amino acids	GO:0006564:L-serine biosynthetic process	GO:0004617:phosphoglycerate dehydrogenase activity;GO:0016597:amino acid binding;GO:0051287:NAD binding	-	AT4G34200	PGDH1
XLOC_000146	chrA01:1434961-1435983	37.5902	38.8451	32.587	34.2871	28.2566	21.9557	41.2656	26.7081	28.5993	41.3854	37.5484	19.8347	0.366587	0.15865	0.23322	no	-0.163634	0.55235	0.640685	no	-0.0753355	0.7769	0.830744	no	0.24983	0.31485	0.419028	no	BnaA01g02940D	A0A0D3A230	Uncharacterized protein (Fragment)(Brassica oleracea var. oleracea:SEP1)	-	-	-	GO:0009535:chloroplast thylakoid membrane;GO:0016021:integral component of membrane	-	-
XLOC_000148	chrA01:1458555-1460176	0.655351	0.406487	1.0862	0.364281	0.153358	0.287604	3.52303	2.05376	3.50172	0.820003	0.899149	1.85327	1.41808	1	1	no	2.09086	5e-05	0.000226456	up	1.30505	0.00015	0.000637099	up	2.16828	0.0042	0.0131505	up	BnaA01g03010D	A0A068F647	Glycosyltransferase(Brassica napus:BnaA01g03010D)	-	GO:0008152:metabolic process	GO:0016758:transferase activity, transferring hexosyl groups	-	AT4G34138	UGT73B1
XLOC_000149	chrA01:1460983-1462443	6.43608	4.71391	6.54498	0.372574	0.86315	1.37173	20.9486	13.3116	27.9637	10.2791	9.10912	16.8557	2.76619	5e-05	0.000224487	up	1.82586	5e-05	0.000226456	up	0.737552	5e-05	0.000232933	no	3.81707	5e-05	0.00026101	up	BnaA01g03020D	A0A068F521	Glycosyltransferase(Brassica napus:UGT73B2)	-	GO:0008152:metabolic process	GO:0016758:transferase activity, transferring hexosyl groups	-	AT4G34131	UGT73B3
XLOC_000151	chrA01:1489499-1491398	24.5687	27.3168	41.9983	27.6612	32.3675	18.6626	20.7712	13.4264	25.8989	21.6507	25.2003	41.8022	0.252016	0.4236	0.508266	no	-0.631409	0.03005	0.0638958	no	-0.602349	0.0274	0.0569727	no	0.18983	0.5249	0.621479	no	BnaA01g03080D	A0A068F634	At4g33980-like protein(Brassica napus:GSBNAPT00096241001)	-	-	-	-	-	-
XLOC_000152	chrA01:1490771-1491018	0	0	0	0	0	122.256	52.7426	0	0	0	0	129.821	positive_infinity	0.14185	0.214072	no	positive_infinity	1	1	no	-1.33756	1	1	no	0.0989495	0.8527	0.892333	no	-	-	-	-	-	-	-	-
XLOC_000153	chrA01:1492367-1494367	0	0.0473261	0	0.0640028	0.0534986	0.170013	0.308568	0.50903	0.239662	0	0	0	-2.60026	1	1	no	4.49379	1	1	no	positive_infinity	1	1	no	positive_infinity	1	1	no	BnaA01g03090D	M4D4S8	Uncharacterized protein(Brassica rapa subsp. pekinensis:Bra011483)	-	-	-	-	AT4G33970	PEX4
XLOC_000156	chrA01:1535835-1536801	0	0	0	0	0	0	0	0	0	0.262356	0	0	0	1	1	no	0	1	1	no	positive_infinity	1	1	no	positive_infinity	1	1	no	BnaA01g03190D	A0A078CJX7	BnaA01g03190D protein(Brassica napus:BnaA01g03190D)	-	-	-	-	AT4G33800	-
XLOC_000157	chrA01:1539846-1547275	0	0	0	0	0	0	0	0.0917446	0	0.0515109	0.0903724	0.103481	0	1	1	no	positive_infinity	1	1	no	-1.43604	1	1	no	positive_infinity	1	1	no	BnaA01g03200D	A0A068F6X9	Alcohol-forming fatty acyl-CoA reductase(Brassica napus:BnaA01g03200D)	ko00073:Cutin, suberine and wax biosynthesis;ko04146:Peroxisome	-	GO:0080019:fatty-acyl-CoA reductase (alcohol-forming) activity	-	AT4G33790	FAR3
XLOC_000158	chrA01:1548767-1549440	0	0	0	0	0	0.890771	0	0.274128	0.201375	0	0.265028	0	positive_infinity	1	1	no	positive_infinity	1	1	no	0.808924	1	1	no	-1.71508	1	1	no	BnaA01g03210D	A0A068FAZ4	At4g33780-like protein(Brassica napus:BnaA01g03210D)	-	-	-	GO:0016021:integral component of membrane	-	-
XLOC_000159	chrA01:1552336-1553522	0.643657	1.16151	2.15999	6.19961	6.33418	6.41255	0.642794	0.872856	1.08843	3.57679	4.09066	3.79121	-2.25708	0.0003	0.00113008	down	-0.596434	0.25995	0.351389	no	-2.17762	5e-05	0.000232933	down	-0.703424	0.02005	0.0488885	no	BnaA01g03220D	A0A078CER9	BnaA01g03220D protein(Brassica napus:BnaA01g03220D)	ko00562:Inositol phosphate metabolism;ko04070:Phosphatidylinositol signaling system	GO:0032957:inositol trisphosphate metabolic process	GO:0000287:magnesium ion binding;GO:0005524:ATP binding;GO:0047325:inositol tetrakisphosphate 1-kinase activity;GO:0052725:inositol-1,3,4-trisphosphate 6-kinase activity;GO:0052726:inositol-1,3,4-trisphosphate 5-kinase activity	GO:0005622:intracellular	AT4G33770	ITPK2
XLOC_000160	chrA01:1553956-1557544	0.630284	0.690869	0.644273	2.13105	1.39193	1.31867	0.810117	0.653518	0.963765	1.34984	1.12545	0.970176	-1.301	0.0013	0.00408855	down	0.315882	0.37355	0.470786	no	-0.548087	0.066	0.118033	no	-0.467499	0.11795	0.202533	no	BnaA01g03230D	V7CSP9	Uncharacterized protein(Phaseolus vulgaris:PHAVU_002G318600g)	ko00970:Aminoacyl-tRNA biosynthesis	GO:0006418:tRNA aminoacylation for protein translation	GO:0003676:nucleic acid binding;GO:0004812:aminoacyl-tRNA ligase activity;GO:0005524:ATP binding	GO:0005737:cytoplasm	AT4G33760	-
XLOC_000161	chrA01:1569066-1571731	4.89347	4.29183	3.82178	2.67517	3.17777	4.67856	2.14129	1.78196	1.7993	1.74926	1.20696	2.00611	0.307137	0.2777	0.359426	no	-1.1744	0.0002	0.000808388	down	0.166082	0.56665	0.652429	no	-1.0643	0.002	0.00696118	down	BnaA01g03270D	M4D4Q9	Uncharacterized protein(Brassica rapa subsp. pekinensis:Bra011463)	-	-	-	GO:0005886:plasma membrane;GO:0016021:integral component of membrane	AT4G33700	CBSDUF6
XLOC_000162	chrA01:1573590-1576588	0	0	0	0	0	0	0	0	0	0	0.0496038	0	0	1	1	no	0	1	1	no	positive_infinity	1	1	no	positive_infinity	1	1	no	BnaA01g03290D	A0A068FAY3	BnaA01g03290D protein(Brassica napus:BnaA01g03290D)	ko01230:Biosynthesis of amino acids;ko00300:Lysine biosynthesis	GO:0009089:lysine biosynthetic process via diaminopimelate	GO:0010285:L,L-diaminopimelate aminotransferase activity;GO:0030170:pyridoxal phosphate binding	-	AT4G33680	DAP
XLOC_000164	chrA01:1586023-1586514	0	0	0	17.9017	0	0.821472	0	0	0	0	0	0	negative_infinity	0.0121	0.0279095	down	0	1	1	no	0	1	1	no	negative_infinity	0.0067	0.0195166	down	BnaA01g03330D	M4D4Q3	Uncharacterized protein(Brassica rapa subsp. pekinensis:Bra011457)	-	-	-	-	AT4G33640	-
XLOC_000165	chrA01:1587150-1589655	16.1496	17.2752	25.8357	7.80703	6.47668	6.75452	7.39766	7.46768	3.86303	4.68309	3.85383	2.62442	1.49411	5e-05	0.000224487	up	-1.65314	5e-05	0.000226456	down	0.708235	0.0294	0.0604146	no	-0.890036	0.00515	0.015636	no	BnaA01g03340D	A0A068F4U4	Cysteine proteinase superfamily protein(Brassica napus:GSBNAPT00096217001)	-	-	GO:0008234:cysteine-type peptidase activity	-	AT4G33625	-
XLOC_000166	chrA01:1601266-1606565	6.30458	4.74204	5.113	0.952763	0.690029	0.682181	4.33382	5.53328	4.07293	0.8371	0.93204	1.03142	2.7975	5e-05	0.000224487	up	-0.205154	0.52715	0.618192	no	2.27848	5e-05	0.000232933	up	0.289753	0.56075	0.653417	no	BnaA01g03380D	A0A078CGW8	Potassium transporter(Brassica napus:BnaA01g03380D)	-	-	GO:0015079:potassium ion transmembrane transporter activity	GO:0016021:integral component of membrane	AT4G33530	POT13
XLOC_000167	chrA01:1617662-1621892	0.52584	0.180357	0.803709	0.0489452	0.0407481	0.235251	0.0235582	0.121101	0.07304	0	0.119504	0.054867	2.22583	1	1	no	-2.79058	1	1	no	0.288935	1	1	no	-0.873122	1	1	no	BnaA01g03410D	A0A078CE11	BnaA01g03410D protein(Brassica napus:BnaA01g03410D)	-	-	GO:0003824:catalytic activity	-	AT4G33500	-
XLOC_000168	chrA01:1622834-1626370	9.38973	9.82094	15.4833	7.2917	6.48723	8.79883	8.46272	14.2631	7.3979	8.43011	8.29466	7.64232	0.621195	0.0077	0.0189773	no	-0.196905	0.39075	0.487837	no	0.27063	0.2139	0.302824	no	0.133107	0.5455	0.639768	no	BnaA01g03420D,BnaA01g03430D	A0A078CGW0	BnaA01g03430D protein(Brassica napus:BnaA01g03430D)	-	-	GO:0004190:aspartic-type endopeptidase activity	-	AT4G33490	-
XLOC_000169	chrA01:1626956-1629563	2.3432	2.07471	2.36676	2.48014	2.54727	5.51627	2.32074	1.71508	2.41782	3.29392	3.242	2.42567	-0.631563	0.1092	0.173746	no	-0.0611035	0.87905	0.911411	no	-0.516335	0.1126	0.182823	no	-0.209544	0.5277	0.624098	no	BnaA01g03440D,BnaA01g03450D	A0A078CJV6	BnaA01g03440D protein(Brassica napus:BnaA01g03440D)	-	-	-	-	AT4G33480	-
XLOC_000170	chrA01:1629971-1632631	2.19859	1.81513	1.62124	1.10136	1.04647	1.72126	0.590951	0.715972	0.845031	1.32017	1.37524	0.864365	0.545468	0.15755	0.23194	no	-1.37937	0.00135	0.00442211	down	-0.767339	0.0397	0.0776582	no	-0.0951717	0.80395	0.854549	no	BnaA01g03460D	D7M8Q8	Putative uncharacterized protein(Arabidopsis lyrata subsp. lyrata:ARALYDRAFT_913072)	-	-	GO:0042903:tubulin deacetylase activity	GO:0005634:nucleus;GO:0005829:cytosol;GO:0009507:chloroplast	AT4G33470	HDA14
XLOC_000171	chrA01:1633101-1633473	0	0	0	4.8662	8.63873	20.0913	0	0	0	10.6075	0	31.9905	negative_infinity	5e-05	0.000224487	down	0	1	1	no	negative_infinity	0.0003	0.00118319	down	0.357144	0.639	0.72145	no	BnaA01g03470D	A0A078CEP4	BnaA01g03470D protein(Brassica napus:BnaA01g03470D)	-	-	-	-	-	-
XLOC_000172	chrA01:1633948-1635481	2.06012	1.69449	2.87686	2.62532	2.9796	3.27697	2.37277	1.67539	1.33077	3.39126	2.77146	6.18927	-0.420786	0.31535	0.398947	no	-0.291817	0.4539	0.549849	no	-1.23697	0.00135	0.00441632	down	0.494258	0.1536	0.246462	no	BnaA01g03480D	A0A078CGV2	BnaA01g03480D protein(Brassica napus:BnaA01g03480D)	-	-	GO:0005524:ATP binding;GO:0016887:ATPase activity	-	AT4G33460	ABCI10
XLOC_000174	chrA01:1639907-1642773	5.41679	6.69042	7.44653	1.68592	1.28535	1.80528	3.29292	3.9792	2.65501	2.32176	1.64505	2.25631	2.03475	5e-05	0.000224487	up	-0.969206	5e-05	0.000226456	no	0.636497	0.0053	0.0142819	no	0.403824	0.1508	0.242839	no	-	A0A078I5E7	BnaC02g17300D protein(Brassica napus:BnaC02g17300D)	-	-	-	-	-	-
XLOC_000175	chrA01:1647908-1651050	2.96902	3.78875	2.63583	2.5234	2.58218	2.45259	5.27535	4.81704	4.20586	3.49208	4.12983	3.59041	0.313275	0.23795	0.320302	no	0.616441	0.00855	0.0219756	no	0.311496	0.1271	0.201322	no	0.591142	0.01845	0.0456269	no	BnaA01g03510D	A0A078CE01	BnaA01g03510D protein(Brassica napus:BnaA01g03510D)	ko04626:Plant-pathogen interaction;ko04075:Plant hormone signal transduction	-	GO:0004674:protein serine/threonine kinase activity;GO:0005524:ATP binding;GO:0019199:transmembrane receptor protein kinase activity	GO:0016021:integral component of membrane	AT4G33430	BAK1
XLOC_000176	chrA01:1658184-1660424	0.146744	0.25219	0.0898813	0.340743	0.171081	0.180766	0.460188	0.542676	0.408714	0.0762578	0.234101	0.0383447	-0.503233	1	1	no	1.53997	1	1	no	1.97789	1	1	no	-0.963249	1	1	no	BnaA01g03540D	A0A078CJU7	BnaA01g03540D protein(Brassica napus:BnaA01g03540D)	-	-	-	-	AT4G33400	-
XLOC_000177	chrA01:1667080-1669187	2.55929	2.55455	4.04346	3.38427	4.94613	3.9508	1.91529	1.56141	3.81096	6.93739	6.78314	6.9186	-0.42454	0.2352	0.31772	no	-0.317442	0.36735	0.464655	no	-1.54616	5e-05	0.000232933	down	0.770417	0.00765	0.0217792	no	BnaA01g03560D	A0A078CDZ6	BnaA01g03560D protein(Brassica napus:BnaA01g03560D)	-	-	-	-	AT4G33350	TIC22
XLOC_000178	chrA01:1670757-1674111	0	0	0	0	0.0602037	0	0	0	0	0	0	0	positive_infinity	1	1	no	0	1	1	no	0	1	1	no	positive_infinity	1	1	no	BnaA01g03570D	A0A078CEN5	Hexosyltransferase(Brassica napus:BnaA01g03570D)	-	GO:0009834:plant-type secondary cell wall biogenesis;GO:0045492:xylan biosynthetic process	GO:0015020:glucuronosyltransferase activity	GO:0005794:Golgi apparatus	AT4G33330	PGSIP3
XLOC_000179	chrA01:1675529-1679305	0	0.0379048	0	0	0.0856479	0.0548583	0	0.0254562	0.076757	0	0.0251178	0	-1.89613	1	1	no	1.4474	1	1	no	1.97888	1	1	no	-2.45707	1	1	no	BnaA01g03580D	A0A078CGT9	BnaA01g03580D protein(Brassica napus:BnaA01g03580D)	-	GO:0006952:defense response	GO:0043531:ADP binding	-	AT4G33300	ADR1-L1
XLOC_000180	chrA01:1680366-1682304	0.188537	0.293645	0.522823	0	0	0.0677336	0.443395	0.330731	0.198598	0.0741363	0	0	3.90554	1	1	no	-0.0366634	1	1	no	3.66743	1	1	no	0.166632	1	1	no	BnaA01g03590D	A0A078CJU1	BnaA01g03590D protein(Brassica napus:BnaA01g03590D)	ko04114:Oocyte meiosis;ko04110:Cell cycle;ko04120:Ubiquitin mediated proteolysis;ko04111:Cell cycle - yeast;ko04113:Meiosis - yeast	-	GO:0097027:ubiquitin-protein transferase activator activity	-	AT4G33270	CDC20-1
XLOC_000181	chrA01:1683049-1684568	18.6699	19.5007	14.8483	19.3311	17.1306	9.9767	18.8133	16.4182	19.0947	10.4368	13.6046	12.9749	0.189026	0.43785	0.522243	no	0.0457644	0.8371	0.879099	no	0.513357	0.0159	0.0361989	no	-0.306432	0.20595	0.307132	no	BnaA01g03600D	A0A078CEW6	Eukaryotic translation initiation factor 3 subunit K(Brassica napus:BnaA01g03600D)	-	GO:0001731:formation of translation preinitiation complex;GO:0006446:regulation of translational initiation	GO:0003743:translation initiation factor activity;GO:0043022:ribosome binding	GO:0005852:eukaryotic translation initiation factor 3 complex;GO:0016282:eukaryotic 43S preinitiation complex;GO:0033290:eukaryotic 48S preinitiation complex	AT4G33250	TIF3K1
XLOC_000182	chrA01:1685543-1693168	11.4329	11.6391	10.9037	4.23436	6.63114	4.71887	7.43933	11.0178	7.29014	3.84583	4.26227	5.24986	1.12288	0.00015	0.000612147	up	-0.392217	0.09415	0.162561	no	0.91102	0.00015	0.000637099	no	-0.202518	0.4803	0.581383	no	BnaA01g03610D	A0A078CDZ2	BnaA01g03610D protein(Brassica napus:BnaA01g03610D)	ko00562:Inositol phosphate metabolism;ko04810:Regulation of actin cytoskeleton;ko04070:Phosphatidylinositol signaling system;ko04145:Phagosome	-	GO:0005524:ATP binding;GO:0016307:phosphatidylinositol phosphate kinase activity;GO:0046872:metal ion binding	-	AT4G33240	FAB1A
XLOC_000183	chrA01:1698750-1703880	2.11138	2.5955	2.21297	1.81594	2.29243	2.38541	2.4799	3.34728	2.42867	2.6102	2.37638	3.32172	0.0918594	0.7136	0.772143	no	0.263362	0.23025	0.323146	no	-0.045659	0.8183	0.863328	no	0.376094	0.08845	0.162221	no	BnaA01g03630D	A0A078CGT1	BnaA01g03630D protein(Brassica napus:BnaA01g03630D)	-	-	-	-	AT4G33210	FBL15
XLOC_000184	chrA01:1704352-1718459	11.5578	13.3092	11.5771	4.44833	4.51464	3.8218	8.30298	11.0172	7.77157	3.92902	4.75858	5.10978	1.51044	5e-05	0.000224487	up	-0.419268	0.0318	0.0670382	no	0.936921	5e-05	0.000232933	no	0.130791	0.4774	0.578619	no	BnaA01g03640D	M4D4M2	Uncharacterized protein(Brassica rapa subsp. pekinensis:Bra011426)	-	-	GO:0003774:motor activity;GO:0005524:ATP binding	GO:0016459:myosin complex	AT4G33200	XI-I
XLOC_000185	chrA01:1721270-1725746	0.0587297	0	0.0687479	0.102133	0.0559564	0.0183509	0.0483823	0.0494423	0.075067	0.205016	0.0165518	0.112864	-0.470691	1	1	no	0.447751	1	1	no	-0.995331	1	1	no	0.944166	1	1	no	BnaA01g03660D	A0A078CDY7	BnaA01g03660D protein(Brassica napus:BnaA01g03660D)	-	-	GO:0008270:zinc ion binding	-	AT4G33170	PCMP-H53
XLOC_000186	chrA01:1729345-1736119	9.32695	8.39226	9.88254	10.0765	8.73217	10.4308	6.77107	10.7085	5.30373	6.59499	7.43036	7.21656	-0.0820999	0.6643	0.730487	no	-0.269985	0.1689	0.258176	no	0.0662119	0.7219	0.786601	no	-0.438816	0.0151	0.0385619	no	BnaA01g03680D,BnaA01g03690D	A0A078CGS5	BnaA01g03680D protein(Brassica napus:BnaA01g03680D)	ko00310:Lysine degradation	-	GO:0016491:oxidoreductase activity	-	AT4G33150	-
XLOC_000190	chrA01:1743917-1745210	0	0	0	0	0	0.267854	0	0	0	0	0	0	positive_infinity	1	1	no	0	1	1	no	0	1	1	no	positive_infinity	1	1	no	BnaA01g03740D	A0A078CJS6	BnaA01g03740D protein(Brassica napus:BnaA01g03740D)	-	-	-	-	AT4G33130	-
XLOC_000191	chrA01:1746687-1748024	0	0	0	0	0	0	0	0.213152	0.079659	0	0	0	0	1	1	no	positive_infinity	1	1	no	positive_infinity	1	1	no	0	1	1	no	BnaA01g03750D	A0A078CEU9	Kinesin-like protein(Brassica napus:BnaA01g03750D)	-	GO:0007018:microtubule-based movement	GO:0003777:microtubule motor activity;GO:0005524:ATP binding	GO:0005874:microtubule	-	-
XLOC_000194	chrA01:1755668-1759939	47.018	50.6584	43.1722	23.1576	27.1028	21.5561	30.6456	33.4512	33.3132	14.5645	14.4502	15.9284	0.970754	5e-05	0.000224487	no	-0.522252	0.01015	0.0254627	no	1.07684	5e-05	0.000232933	up	-0.655109	0.00015	0.000714022	no	BnaA01g03790D	A0A078CJS1	BnaA01g03790D protein(Brassica napus:BnaA01g03790D)	-	-	GO:0008237:metallopeptidase activity;GO:0008270:zinc ion binding	-	AT4G33090	APM1
XLOC_000195	chrA01:1769245-1771004	0	0	0	0	0	0	0.131897	0.0689391	0.206923	0.0772466	0	0	0	1	1	no	positive_infinity	1	1	no	2.34692	1	1	no	positive_infinity	1	1	no	BnaA01g03820D	A0A078CEK4	BnaA01g03820D protein(Brassica napus:BnaA01g03820D)	-	-	-	-	AT4G33050	EDA39
XLOC_000196	chrA01:1775188-1775622	0	0	0	0	0	0	0.357497	0.422404	0.305666	0.45822	0	0	0	1	1	no	positive_infinity	1	1	no	1.19888	1	1	no	positive_infinity	1	1	no	BnaA01g03830D	A0A078CGR1	BnaA01g03830D protein(Brassica napus:BnaA01g03830D)	-	GO:0045454:cell redox homeostasis	GO:0009055:electron carrier activity;GO:0015035:protein disulfide oxidoreductase activity	GO:0005623:cell	AT4G33040	GRXC6
XLOC_000197	chrA01:1782259-1784637	0	0	0.0753463	0	0	0	0	0	0	0	0	0	positive_infinity	1	1	no	positive_infinity	1	1	no	0	1	1	no	0	1	1	no	BnaA01g03850D	A0A078CES0	BnaA01g03850D protein(Brassica napus:BnaA01g03850D)	-	-	GO:0005385:zinc ion transmembrane transporter activity	GO:0016021:integral component of membrane	AT4G33020	ZIP9
XLOC_000198	chrA01:1786511-1790791	6.05293	6.40904	3.20307	5.94836	6.99098	4.80289	13.8281	13.203	16.8271	3.53943	5.28925	4.5802	-0.181156	0.41035	0.495206	no	1.49596	5e-05	0.000226456	up	1.66931	5e-05	0.000232933	up	-0.383022	0.0433	0.0919148	no	BnaA01g03860D	A0A078CDW6	BnaA01g03860D protein(Brassica napus:BnaA01g03860D)	ko00260:Glycine, serine and threonine metabolism;ko01200:Carbon metabolism	GO:0006546:glycine catabolic process	GO:0004375:glycine dehydrogenase (decarboxylating) activity	-	AT4G33010	GLDP1
XLOC_000200	chrA01:1798245-1799923	0	0	0.0651028	0	0	0	0	0	0	0	0	0	positive_infinity	1	1	no	positive_infinity	1	1	no	0	1	1	no	0	1	1	no	BnaA01g03890D	A0A078CJR0	BnaA01g03890D protein(Brassica napus:BnaA01g03890D)	-	GO:0006355:regulation of transcription, DNA-templated	GO:0003677:DNA binding	GO:0005634:nucleus	AT4G32980	ATH1
XLOC_000202	chrA01:1824832-1826507	0.211204	0.364163	0.973015	0	0	0	0	0	0	0	0	0.055336	positive_infinity	1	1	no	positive_infinity	1	1	no	positive_infinity	1	1	no	positive_infinity	1	1	no	BnaA01g03990D	A0A0D3A3C0	Uncharacterized protein(Brassica oleracea var. oleracea:-)	ko03015:mRNA surveillance pathway	GO:0006378:mRNA polyadenylation	GO:0003729:mRNA binding;GO:0016787:hydrolase activity	GO:0005849:mRNA cleavage factor complex	-	-
XLOC_000203	chrA01:1829803-1838972	2.20367	1.4535	1.84775	0.929084	0.519509	0.889956	1.4352	1.02711	1.22792	0.57646	0.54285	0.780128	1.23796	0.04205	0.0793518	up	-0.566637	0.12385	0.201901	no	0.917908	0.02845	0.0587636	no	-0.278765	0.61895	0.70453	no	BnaA01g04000D	A0A078CEQ1	BnaA01g04000D protein(Brassica napus:BnaA01g04000D)	ko04142:Lysosome;ko04612:Antigen processing and presentation	-	GO:0008233:peptidase activity	-	AT4G32940	GAMMA-VPE
XLOC_000204	chrA01:1842464-1850004	0.538148	0.425735	0.43343	0.0729499	0.140785	0.288161	0.314157	0.264062	0.494644	0	0.0536903	0.0854432	1.48219	1	1	no	-0.370081	1	1	no	2.90898	1	1	no	-1.83421	1	1	no	BnaA01g04020D	A0A078CEI3	BnaA01g04020D protein(Brassica napus:BnaA01g04020D)	-	-	-	GO:0016021:integral component of membrane	AT4G32920	-
XLOC_000205	chrA01:1854670-1856323	2.93655	0.569504	3.53677	2.15885	0.326598	0.692821	0	0	0	0	0	0	1.15026	0.10025	0.162068	no	negative_infinity	5e-05	0.000226456	down	0	1	1	no	negative_infinity	5e-05	0.00026101	down	BnaA01g04040D	A0A078CJP3	BnaA01g04040D protein(Brassica napus:BnaA01g04040D)	-	-	GO:0004045:aminoacyl-tRNA hydrolase activity	-	-	-
XLOC_000206	chrA01:1878424-1879005	4.00438	1.70851	1.01051	0.359809	0	0.346411	2.15179	2.35497	1.30791	2.82512	2.10033	2.58119	3.25954	0.06405	0.112416	no	-0.202703	0.68685	0.757731	no	-0.40552	0.351	0.446333	no	3.43489	0.0559	0.112787	no	BnaA01g04080D	A0A078CGN7	BnaA01g04080D protein(Brassica napus:BnaA01g04080D)	-	-	-	-	AT4G32860	-
XLOC_000207	chrA01:1892372-1895538	0.738703	1.6384	0.51048	4.12446	3.28639	3.2936	3.28517	5.68509	6.74459	3.54954	2.84773	2.99782	-1.8912	0.00025	0.00096331	down	2.45492	5e-05	0.000226456	up	0.702254	0.00525	0.0141648	no	-0.165728	0.5327	0.628427	no	BnaA01g04110D	A0A078CDU2	ATP-dependent 6-phosphofructokinase(Brassica napus:BnaA01g04110D)	ko00680:Methane metabolism;ko03018:RNA degradation;ko00052:Galactose metabolism;ko01200:Carbon metabolism;ko04152:AMPK signaling pathway;ko01230:Biosynthesis of amino acids;ko00030:Pentose phosphate pathway;ko00051:Fructose and mannose metabolism;ko00010:Glycolysis / Gluconeogenesis	GO:0006002:fructose 6-phosphate metabolic process	GO:0003872:6-phosphofructokinase activity;GO:0005524:ATP binding;GO:0046872:metal ion binding	GO:0005737:cytoplasm	AT4G32840	PFK6
XLOC_000208	chrA01:1898456-1908189	1.39582	1.61747	1.46285	0.369942	0.477096	0.569925	1.90435	3.01814	2.08338	0.886888	1.17544	0.98801	1.66046	5e-05	0.000224487	up	0.654307	0.0018	0.0056855	no	1.16318	5e-05	0.000232933	up	1.12862	0.00015	0.000714022	up	BnaA01g04130D	A0A078CGN1	BnaA01g04130D protein(Brassica napus:BnaA01g04130D)	-	GO:0006336:DNA replication-independent nucleosome assembly	-	-	AT4G32820	-
XLOC_000209	chrA01:1952525-1953253	1.74273	2.25978	2.33503	2.78467	1.73774	3.66572	2.57486	1.31063	0.38559	4.03923	2.79038	3.68931	-0.366476	0.53775	0.616853	no	-0.5579	0.3562	0.453127	no	-1.33926	0.0215	0.0465679	down	0.384539	0.4511	0.553982	no	BnaA01g04210D	A0A078CDT3	BnaA01g04210D protein(Brassica napus:BnaA01g04210D)	-	-	-	GO:0016021:integral component of membrane	AT4G32750	-
XLOC_000211	chrA01:1988852-1990696	4.64742	2.79839	2.35795	4.83649	6.86788	4.32857	6.52879	6.20282	6.06113	6.14774	9.41854	8.04053	-0.710818	0.0376	0.0724658	no	0.947776	0.00175	0.00554956	no	-0.368125	0.1148	0.185671	no	0.578922	0.03335	0.0742836	no	BnaA01g04310D	A0A078CDS6	BnaA01g04310D protein(Brassica napus:BnaA01g04310D)	-	-	-	GO:0016021:integral component of membrane	AT4G32680	-
XLOC_000212	chrA01:1991378-1994601	0	0	0	0	0	0	0	0	0	0.0271794	0	0.0273601	0	1	1	no	0	1	1	no	positive_infinity	1	1	no	positive_infinity	1	1	no	BnaA01g04320D	A0A078CEG1	BnaA01g04320D protein(Brassica napus:BnaA01g04320D)	ko04141:Protein processing in endoplasmic reticulum	-	GO:0008270:zinc ion binding	GO:0016021:integral component of membrane	AT4G32670	-
XLOC_000213	chrA01:1996503-2005371	0.0594632	0.153898	0.0547813	0.083091	0.0692648	0.134669	0	0	0	0	0	0	-0.0958967	1	1	no	positive_infinity	1	1	no	0	1	1	no	positive_infinity	1	1	no	BnaA01g04330D	A0A078CGL1	BnaA01g04330D protein(Brassica napus:BnaA01g04330D)	-	-	-	-	-	-
XLOC_000214	chrA01:2010084-2014231	19.2208	21.6705	22.4952	4.86155	6.92179	7.29071	11.9124	16.826	12.001	7.67136	6.89652	7.48601	1.73292	5e-05	0.000224487	up	-0.629421	0.0016	0.0051344	no	0.848255	5e-05	0.000232933	no	0.231409	0.2406	0.342875	no	BnaA01g04350D	A0A078CEK3	BnaA01g04350D protein(Brassica napus:BnaA01g04350D)	-	-	GO:0005249:voltage-gated potassium channel activity	GO:0016021:integral component of membrane	AT4G32650	KAT3
XLOC_000215	chrA01:2027435-2032207	0.105974	0.281429	0.631792	6.23124	4.63847	8.44712	0.269455	0.0975449	0.259903	4.39502	4.3788	4.34108	-4.24247	0.00735	0.0182553	down	-0.686714	1	1	no	-4.43212	0.007	0.0181164	down	-0.535428	0.3004	0.403497	no	BnaA01g04390D	A0A078CJK7	BnaA01g04390D protein(Brassica napus:BnaA01g04390D)	-	-	-	-	AT4G32620	-
XLOC_000217	chrA01:2054248-2055909	5.26178	5.62182	6.26742	1.73709	0.482277	0.915851	1.26009	3.09907	1.77941	1.04468	2.00958	1.10373	2.45332	5e-05	0.000224487	up	-1.47616	5e-05	0.000226456	down	0.52744	0.114	0.184605	no	0.431597	0.332	0.436639	no	-	V4M979	Uncharacterized protein(Eutrema salsugineum:EUTSA_v10016294mg)	-	-	GO:0003676:nucleic acid binding;GO:0008270:zinc ion binding	-	-	-
XLOC_000218	chrA01:2062152-2066111	14.0686	13.8033	11.0841	26.5326	19.1347	34.8413	9.59844	10.0868	11.3145	15.6854	11.542	13.763	-1.04425	5e-05	0.000224487	down	-0.319646	0.1053	0.17785	no	-0.443407	0.0211	0.0458552	no	-0.950623	5e-05	0.00026101	no	BnaA01g04420D,BnaA01g04430D	A0A078CGK3	BnaA01g04430D protein(Brassica napus:BnaA01g04430D)	-	-	-	GO:0005759:mitochondrial matrix	AT4G32610	-
XLOC_000219	chrA01:2071812-2073722	0	0.10901	0.097024	0	0.494762	0.673445	0.140855	0.368759	0.3872	0.0826021	0.0724817	0.330962	-2.5028	1	1	no	2.1325	1	1	no	0.850222	1	1	no	-1.25038	1	1	no	BnaA01g04460D	A0A078CDR4	BnaA01g04460D protein(Brassica napus:BnaA01g04460D)	-	-	-	-	AT4G32570	TIFY8
XLOC_000220	chrA01:2105954-2107121	0.637769	5.83017	0.911806	9.80915	10.2639	11.843	8.13851	7.61048	8.5927	12.8554	14.0673	6.46631	-2.11421	0.0008	0.00266804	down	1.7359	0.0009	0.00309731	up	-0.49804	0.0719	0.126515	no	0.0905165	0.75965	0.819815	no	BnaA01g04510D	A0A0D3BLU4	Uncharacterized protein(Brassica oleracea var. oleracea:-)	-	GO:0015991:ATP hydrolysis coupled proton transport	GO:0015078:hydrogen ion transmembrane transporter activity	GO:0016021:integral component of membrane;GO:0033179:proton-transporting V-type ATPase, V0 domain	AT4G32530	-
XLOC_000221	chrA01:2107605-2114826	5.96155	8.73652	9.30992	7.99746	11.8656	9.36345	8.30991	8.49331	21.0331	9.97576	7.293	11.7213	-0.285288	0.36845	0.453258	no	0.668621	0.01835	0.0420762	no	0.340622	0.26335	0.354196	no	0.00827673	0.98045	0.985089	no	BnaA01g04520D	A0A078CEE7	BnaA01g04520D protein(Brassica napus:BnaA01g04520D)	-	GO:0006544:glycine metabolic process;GO:0006563:L-serine metabolic process	GO:0004372:glycine hydroxymethyltransferase activity;GO:0005452:inorganic anion exchanger activity;GO:0030170:pyridoxal phosphate binding	GO:0016021:integral component of membrane	AT4G32510	-
XLOC_000222	chrA01:2119942-2121587	68.7753	75.5741	44.3368	130.56	164.724	60.5896	154.59	133.838	124.166	140.326	170.557	110.593	-0.919461	0.0001	0.000423695	no	1.13911	5e-05	0.000226456	up	-0.0711062	0.72115	0.78608	no	0.265975	0.17645	0.274397	no	BnaA01g04540D	A0A078CJJ4	Cytochrome b-c1 complex subunit 7(Brassica napus:BnaA01g04540D)	-	GO:0006122:mitochondrial electron transport, ubiquinol to cytochrome c	-	GO:0005750:mitochondrial respiratory chain complex III	AT4G32470	QCR7-1
XLOC_000223	chrA01:2125913-2128201	0.679412	0.40329	0.628252	0.939574	0.914747	0.765812	0.913034	0.408926	1.12521	1.45108	1.34023	1.14815	-0.614956	0.2993	0.382155	no	0.528747	0.2966	0.390952	no	-0.732771	0.0734	0.128767	no	0.611075	0.1917	0.291594	no	BnaA01g04550D	A0A078CEI2	BnaA01g04550D protein(Brassica napus:BnaA01g04550D)	-	-	-	-	AT4G32460	-
XLOC_000224	chrA01:2141722-2146502	4.26293	3.78579	3.96009	5.6951	5.01	4.76074	4.39229	4.15004	4.17182	3.60374	3.53619	3.27373	-0.364965	0.09015	0.148683	no	0.0921506	0.6594	0.73447	no	0.247887	0.21125	0.300054	no	-0.548195	0.01035	0.0280979	no	BnaA01g04590D	A0A078CJI9	BnaA01g04590D protein(Brassica napus:BnaA01g04590D)	-	GO:0006457:protein folding	GO:0003755:peptidyl-prolyl cis-trans isomerase activity	-	AT4G32420	CYP95
XLOC_000225	chrA01:2147902-2153982	2.64298	3.0635	1.98428	3.54867	4.15782	2.83701	2.35363	3.3808	2.79406	2.7574	2.98094	3.12129	-0.45691	0.12605	0.195052	no	0.157936	0.5471	0.636177	no	-0.0924118	0.74725	0.806791	no	-0.230179	0.4503	0.553168	no	BnaA01g04600D	A0A078CEH8	Cellulose synthase(Brassica napus:BnaA01g04600D)	-	GO:0030244:cellulose biosynthetic process;GO:0071555:cell wall organization	GO:0016760:cellulose synthase (UDP-forming) activity;GO:0046872:metal ion binding	GO:0005886:plasma membrane;GO:0016021:integral component of membrane	AT4G32410	CESA1
XLOC_000226	chrA01:2166453-2167953	3.66534	1.43873	3.25104	1.26592	0.453035	3.63503	0.114987	0.965967	0.457337	0.683333	0.865499	0.772066	0.651844	0.18695	0.266037	no	-2.43951	0.00185	0.00582581	down	-0.624097	0.3246	0.419177	no	-1.18062	0.06355	0.125015	no	BnaA01g04650D	A0A078CEH3	BnaA01g04650D protein(Brassica napus:BnaA01g04650D)	-	-	-	-	AT4G32340	-
XLOC_000227	chrA01:2193464-2193922	0	0	0	0	0	0.531759	0	0	0	0	0	0	positive_infinity	1	1	no	0	1	1	no	0	1	1	no	positive_infinity	1	1	no	BnaA01g04690D	A0A078CJH8	BnaA01g04690D protein(Brassica napus:BnaA01g04690D)	-	-	GO:0008375:acetylglucosaminyltransferase activity	GO:0016021:integral component of membrane	-	-
XLOC_000228	chrA01:2207681-2210675	1.40594	1.10876	1.53339	0.696468	0.385437	0.856387	0.603903	0.539952	1.26694	0.950992	0.351979	0.880208	1.06627	0.23495	0.31748	no	-0.736278	0.315	0.410468	no	0.0990471	0.8556	0.891835	no	0.19387	0.777	0.833368	no	BnaA01g04720D	A0A078CGI2	BnaA01g04730D protein(Brassica napus:BnaA01g04730D)	-	-	GO:0004672:protein kinase activity;GO:0005524:ATP binding	GO:0016021:integral component of membrane	AT4G32250	-
XLOC_000229	chrA01:2219618-2225797	5.20203	4.51368	4.33879	2.63551	2.62816	3.12571	3.81826	4.04389	4.06122	2.16886	2.39619	2.22388	0.745653	0.0646	0.1132	no	-0.227785	0.55725	0.645379	no	0.773054	0.04035	0.078727	no	-0.282926	0.4692	0.570824	no	BnaA01g04760D	A0A078CDN7	BnaA01g04760D protein(Brassica napus:BnaA01g04760D)	ko00770:Pantothenate and CoA biosynthesis	GO:0015937:coenzyme A biosynthetic process	GO:0004594:pantothenate kinase activity;GO:0005524:ATP binding	-	AT4G32180	PANK2
XLOC_000230	chrA01:2231491-2232462	0.418829	0.442721	0.589846	4.27048	3.79355	2.66948	0.422039	0.454616	0.338212	2.52753	5.17929	3.68505	-2.88823	0.00865	0.0209462	down	-0.247547	1	1	no	-3.26659	0.0022	0.00675111	down	0.107306	0.7756	0.832419	no	BnaA01g04780D	A0A078CGH9	BnaA01g04780D protein(Brassica napus:BnaA01g04780D)	ko04130:SNARE interactions in vesicular transport	GO:0016192:vesicle-mediated transport	-	GO:0016021:integral component of membrane	AT4G32150	VAMP711
XLOC_000231	chrA01:2233592-2235445	1.90323	3.03122	2.69083	0.966142	1.1566	3.13972	0	0	0	0	0	0	0.540218	0.31685	0.400574	no	negative_infinity	5e-05	0.000226456	down	0	1	1	no	negative_infinity	5e-05	0.00026101	down	BnaA01g04790D	A0A078CJH1	BnaA01g04790D protein(Brassica napus:BnaA01g04790D)	-	-	GO:0030246:carbohydrate binding	GO:0016021:integral component of membrane	AT4G32130	-
XLOC_000232	chrA01:2236379-2238586	0.310722	0.323094	0.671011	0.286183	0.366577	0.665973	0.417561	0.145709	0.765048	0.734433	0.214815	0.326991	-0.0120223	1	1	no	0.0400077	1	1	no	0.00765388	1	1	no	-0.0217466	1	1	no	BnaA01g04800D	M4D4C0	Uncharacterized protein(Brassica rapa subsp. pekinensis:Bra011324)	-	GO:0006486:protein glycosylation	GO:1990714:hydroxyproline O-galactosyltransferase activity	GO:0000139:Golgi membrane;GO:0016021:integral component of membrane	AT4G32120	HPGT2
XLOC_000233	chrA01:2241054-2241597	0	0	0	0	0	0.849711	0	0	0	0	0	0	positive_infinity	1	1	no	0	1	1	no	0	1	1	no	positive_infinity	1	1	no	BnaA01g04810D	A0A078CDN3	BnaA01g04810D protein(Brassica napus:BnaA01g04810D)	-	-	-	-	-	-
XLOC_000235	chrA01:2245884-2246432	0	0	0	0	0	0.818246	0	0	0	0	0	0	positive_infinity	1	1	no	0	1	1	no	0	1	1	no	positive_infinity	1	1	no	BnaA01g04830D	A0A078CGH4	BnaA01g04830D protein(Brassica napus:BnaA01g04830D)	-	-	-	-	AT4G32080	-
XLOC_000236	chrA01:2247440-2250257	0.49943	0.385807	0.402349	0.348295	0.29067	0.340704	0.447326	0.378982	0.390339	0.88119	0.498596	0.71945	0.395527	1	1	no	-0.0718413	1	1	no	-0.827615	0.02485	0.0525745	no	1.12187	1	1	no	BnaA01g04840D	A0A078CJG8	BnaA01g04840D protein(Brassica napus:BnaA01g04840D)	-	-	-	-	AT4G32070	Phox4
XLOC_000237	chrA01:2265061-2266794	2.9516e-05	9.14081e-06	0.00192209	0.000210768	2.91735e-05	0.000400218	0.184342	1.64968e-05	1.16569	1.73962e-05	0.506357	1.96341	1.62245	1	1	no	9.44307	1	1	no	-0.917266	0.7263	0.790023	no	11.9283	0.20915	0.310424	no	BnaA01g04890D	A0A078CJG2	BnaA01g04890D protein(Brassica napus:BnaA01g04890D)	-	-	-	-	AT4G32020	-
XLOC_000239	chrA01:2276086-2278869	2.43161	2.10704	1.97358	0.892465	1.3388	1.56212	6.62764	5.18382	8.13081	3.29794	2.01738	2.21331	0.781048	0.0349	0.068116	no	1.62569	5e-05	0.000226456	up	1.36205	5e-05	0.000232933	up	1.0123	0.00565	0.016901	up	BnaA01g04910D	A0A078CDM6	Aspartate aminotransferase(Brassica napus:BnaA01g04910D)	ko00400:Phenylalanine, tyrosine and tryptophan biosynthesis;ko00950:Isoquinoline alkaloid biosynthesis;ko00350:Tyrosine metabolism;ko00330:Arginine and proline metabolism;ko01210:2-Oxocarboxylic acid metabolism;ko01230:Biosynthesis of amino acids;ko00250:Alanine, aspartate and glutamate metabolism;ko00960:Tropane, piperidine and pyridine alkaloid biosynthesis;ko00270:Cysteine and methionine metab…	GO:0006520:cellular amino acid metabolic process;GO:0009058:biosynthetic process	GO:0004069:L-aspartate:2-oxoglutarate aminotransferase activity;GO:0030170:pyridoxal phosphate binding;GO:0080130:L-phenylalanine:2-oxoglutarate aminotransferase activity	-	AT4G31990	ASP5
XLOC_000240	chrA01:2323376-2326432	0.732102	0.89426	0.428082	0.369766	0.971578	0.617332	1.43454	1.76422	1.18742	0.433093	0.639432	0.798654	0.0665227	1	1	no	1.10315	0.00775	0.0201856	up	1.19338	0.0006	0.00217699	up	-0.047324	1	1	no	BnaA01g04970D	A0A078CEA7	BnaA01g04970D protein(Brassica napus:BnaA01g04970D)	-	-	-	-	AT4G31890	-
XLOC_000241	chrA01:2328583-2334296	2.66112	3.58075	4.4509	2.84842	3.20253	2.89257	5.28239	5.24986	4.67767	3.31695	2.90514	3.75529	0.256933	0.24605	0.328342	no	0.518421	0.01225	0.0298962	no	0.56959	0.00375	0.0106319	no	0.178719	0.39135	0.496425	no	BnaA01g04980D	A0A078CGG1	BnaA01g04980D protein(Brassica napus:BnaA01g04980D)	-	-	-	-	AT4G31880	-
XLOC_000242	chrA01:2342645-2352221	32.0808	23.1126	18.6711	7.48991	20.3989	1.91783	6.64999	13.7025	3.09987	11.3559	13.0268	8.29383	1.30127	0.11045	0.175458	no	-1.6511	0.02425	0.0532385	down	-0.510563	0.3508	0.446157	no	0.152752	0.8029	0.853725	no	BnaA01g05000D	A0A078CEE4	BnaA01g05000D protein(Brassica napus:BnaA01g05000D)	-	-	-	-	-	-
XLOC_000243	chrA01:2356561-2359023	2359.33	1296.2	1717.75	1268.67	260.672	408.88	757.321	358.973	249.028	921.358	963.898	717.811	1.47263	0.0239	0.0496114	up	-1.96581	0.00265	0.00798935	down	-0.972331	0.09125	0.154153	no	0.449521	0.3311	0.435753	no	BnaA01g05030D	A0A078BWY6	BnaC01g06610D protein(Brassica napus:BnaC01g06610D)	-	-	-	-	AT4G31830	-
XLOC_000244	chrA01:2365347-2368706	0.815879	0.561327	1.00019	0.227146	0.761852	1.24195	0.292406	1.05753	0.511812	0.381992	0.930725	0.853347	0.0956032	1	1	no	-0.348666	0.3848	0.482069	no	-0.249315	0.5101	0.600559	no	-0.0211903	0.9694	0.977052	no	BnaA01g05040D	A0A078CJF0	BnaA01g05040D protein(Brassica napus:BnaA01g05040D)	-	GO:0048513:organ development;GO:0060918:auxin transport	GO:0004871:signal transducer activity	-	AT4G31820	NPY1
XLOC_000245	chrA01:2369159-2370271	0.571775	0.296893	0.616694	0	0	0	0.384194	0.468196	0.100401	0	0	0	positive_infinity	1	1	no	-0.634801	1	1	no	positive_infinity	1	1	no	0	1	1	no	BnaA01g05050D	A0A078CEE1	BnaA01g05050D protein(Brassica napus:BnaA01g05050D)	-	-	-	-	AT3G43710	-
XLOC_000246	chrA01:2385534-2388167	4.15461	2.53	4.24518	4.80915	4.11282	4.12469	7.9504	5.7023	9.34849	9.34376	8.73539	7.4506	-0.254801	0.4574	0.54102	no	1.08423	0.0002	0.000808388	up	-0.193668	0.45585	0.548899	no	0.991545	0.00285	0.00944468	no	BnaA01g05090D	A0A078CJE7	BnaA01g05090D protein(Brassica napus:BnaA01g05090D)	-	-	GO:0004722:protein serine/threonine phosphatase activity;GO:0046872:metal ion binding	-	AT4G31750	WIN2
XLOC_000247	chrA01:2398086-2400785	32.6914	23.1745	34.8681	78.3726	74.3643	55.3235	30.2967	30.9149	32.3687	54.5883	72.9985	59.1433	-1.19817	5e-05	0.000224487	down	0.0538617	0.8628	0.899433	no	-1.03637	0.00035	0.00135424	down	-0.134247	0.63945	0.721877	no	BnaA01g05110D	A0A078CE93	BnaA01g05120D protein(Brassica napus:BnaA01g05120D)	ko00940:Phenylpropanoid biosynthesis	-	GO:0008171:O-methyltransferase activity	GO:0016021:integral component of membrane	AT4G31720	TAF10
XLOC_000248	chrA01:2403068-2404482	48.8266	52.1744	62.3123	129.415	90.3865	138.007	56.6396	50.9107	43.0498	91.1565	82.8695	52.7032	-1.12968	5e-05	0.000224487	down	-0.106989	0.58315	0.668454	no	-0.630896	0.00055	0.00201584	no	-0.63305	0.00035	0.00151893	no	BnaA01g05130D	A0A078CGE8	40S ribosomal protein S6(Brassica napus:BnaA01g05130D)	ko03010:Ribosome;ko04066:HIF-1 signaling pathway;ko04910:Insulin signaling pathway;ko04151:PI3K-Akt signaling pathway;ko04150:mTOR signaling pathway	GO:0006412:translation	GO:0003735:structural constituent of ribosome	GO:0005840:ribosome	AT4G31700	RPS6A
XLOC_000249	chrA01:2405264-2407901	36.3798	33.855	47.3472	37.1531	37.3342	36.0085	21.2033	21.7131	20.2793	34.2719	30.7555	27.6487	0.0896293	0.62695	0.697681	no	-0.886277	5e-05	0.000226456	no	-0.59222	0.00115	0.00384633	no	-0.230911	0.1646	0.259916	no	BnaA01g05140D	A0A078CJE3	BnaA01g05140D protein(Brassica napus:BnaA01g05140D)	-	GO:0006511:ubiquitin-dependent protein catabolic process;GO:0016579:protein deubiquitination	GO:0036459:ubiquitinyl hydrolase activity;GO:0046872:metal ion binding	GO:0016021:integral component of membrane	AT4G31670	UBP18
XLOC_000255	chrA01:2485132-2488070	0.118892	0	0.054693	0	0	0	0.319572	0.45466	0.715423	0.278598	0.0407298	0.0933223	positive_infinity	1	1	no	3.10781	1	1	no	1.80722	1	1	no	positive_infinity	1	1	no	BnaA01g05280D	A0A078HW30	Protein DETOXIFICATION(Brassica napus:BnaA01g05280D)	-	-	GO:0015238:drug transmembrane transporter activity;GO:0015297:antiporter activity	GO:0016021:integral component of membrane	AT4G39030	DTX47
XLOC_000256	chrA01:2495036-2499727	9.31747	10.3161	8.20813	6.33644	6.34383	4.91239	2.48067	2.70177	3.06693	1.16893	1.49755	0.864136	0.661131	0.00145	0.0044921	no	-1.74479	5e-05	0.000226456	down	1.18344	5e-05	0.000232933	up	-2.2935	5e-05	0.00026101	down	BnaA01g05300D	A0A078HZ05	V-type proton ATPase subunit a(Brassica napus:BnaA01g05300D)	ko04966:Collecting duct acid secretion;ko04145:Phagosome;ko00190:Oxidative phosphorylation;ko04142:Lysosome;ko04721:Synaptic vesicle cycle	GO:0015991:ATP hydrolysis coupled proton transport	GO:0015078:hydrogen ion transmembrane transporter activity	GO:0000220:vacuolar proton-transporting V-type ATPase, V0 domain;GO:0016021:integral component of membrane	AT4G39080	VHA-A3
XLOC_000258	chrA01:2510245-2513335	0.8973	0.877872	0.749215	1.37563	0.4674	1.37944	0.242895	0.435433	0.395416	0.820555	0.887333	0.862284	-0.348084	0.6675	0.73333	no	-1.22517	0.2802	0.373364	no	-1.2969	0.24335	0.333862	no	-0.302625	0.6849	0.759646	no	BnaA01g05350D	A0A078HTU9	BnaA01g05370D protein(Brassica napus:BnaA01g05370D)	-	-	GO:0008270:zinc ion binding	-	AT4G39140	-
XLOC_000259	chrA01:2517711-2518386	9.73112	11.9053	18.4316	28.5824	16.1861	10.3641	2.17483	3.05724	13.2819	6.31749	11.1984	4.86126	-0.462499	0.30055	0.383428	no	-1.10088	0.05035	0.097673	no	-0.321233	0.5698	0.655324	no	-1.27693	0.0246	0.0578806	down	BnaA01g05390D	A0A078HVU9	BnaA01g05390D protein(Brassica napus:BnaA01g05390D)	ko03010:Ribosome	-	-	-	AT4G39200	RPS25E
XLOC_000260	chrA01:2521409-2523214	159.531	125.525	184.159	42.3728	42.4597	49.8935	4.74265	5.38451	5.75499	0.812113	3.57057	2.37018	1.80139	5e-05	0.000224487	up	-4.87554	5e-05	0.000226456	down	1.19577	0.0675	0.120283	no	-4.29696	5e-05	0.00026101	down	BnaA01g05410D	M4D5W2	Uncharacterized protein(Brassica rapa subsp. pekinensis:Bra011869)	-	-	GO:0000166:nucleotide binding;GO:0003676:nucleic acid binding	-	AT4G39260	RBG8
XLOC_000262	chrA01:2526680-2527222	0	0	0	1.28435	0	0.560425	0	0	0	0	0	0	positive_infinity	1	1	no	0	1	1	no	0	1	1	no	positive_infinity	1	1	no	BnaA01g05430D	A0A078HW45	BnaA01g05430D protein(Brassica napus:BnaA01g05430D)	-	-	-	-	-	-
XLOC_000263	chrA01:2535331-2561893	26.5455	25.3558	27.4343	4.34725	4.69665	3.81192	0.359964	0.350965	0.292215	0.0768842	0.121356	0.139457	2.62474	5e-05	0.000224487	up	-6.29588	5e-05	0.000226456	down	1.53335	1	1	no	-5.23088	5e-05	0.00026101	down	BnaA01g05450D	A0A078HZ23	Cellulose synthase(Brassica napus:BnaA01g05450D)	-	GO:0030244:cellulose biosynthetic process;GO:0071555:cell wall organization	GO:0008270:zinc ion binding;GO:0016760:cellulose synthase (UDP-forming) activity	GO:0005886:plasma membrane;GO:0016021:integral component of membrane	AT4G39350	CESA2
XLOC_000264	chrA01:2541654-2542671	0	0	0	0	0	1.75112	0	0	0	0	0	0	positive_infinity	1	1	no	0	1	1	no	0	1	1	no	positive_infinity	1	1	no	BnaA01g05460D	A0A078HX69	BnaA01g05460D protein(Brassica napus:BnaA01g05460D)	-	-	-	-	-	-
XLOC_000266	chrA01:2546437-2547713	0.873425	0.454494	0.101122	0.602819	0.386885	0.0777348	0.0733583	0.15382	0.230656	0	0	0	0.418101	1	1	no	-1.63415	1	1	no	positive_infinity	1	1	no	positive_infinity	1	1	no	BnaA01g05480D	A0A078HW51	BnaA01g05480D protein(Brassica napus:BnaA01g05480D)	-	GO:0015780:nucleotide-sugar transport	GO:0005338:nucleotide-sugar transmembrane transporter activity	GO:0016021:integral component of membrane	AT4G39390	ATNST-KT1
XLOC_000267	chrA01:2554585-2558169	0.635897	0.9147	0.442629	0.177833	0.206534	0.0190828	0.700839	0.788848	1.04481	0.039474	0.0346167	0.0994071	2.29761	1	1	no	0.35756	0.5856	0.670719	no	3.83102	0.0021	0.00648099	up	-1.20343	1	1	no	BnaA01g05490D	A0A078HVW2	BnaA01g05490D protein(Brassica napus:BnaA01g05490D)	ko04075:Plant hormone signal transduction	-	GO:0004674:protein serine/threonine kinase activity;GO:0005524:ATP binding	GO:0016021:integral component of membrane	AT4G39400	BRI1
XLOC_000268	chrA01:2574995-2590592	6.73939	6.63601	6.53124	4.25544	5.86583	4.37527	4.16939	6.73256	4.13999	2.91761	2.97271	3.60427	0.456308	0.01245	0.0286061	no	-0.396883	0.04625	0.0912289	no	0.628464	0.00055	0.00201584	no	-0.590178	0.0003	0.00132604	no	BnaA01g05510D	A0A078HX77	BnaA01g05510D protein(Brassica napus:BnaA01g05510D)	-	-	-	-	AT4G39420	-
XLOC_000269	chrA01:2596918-2602762	0.325336	0.744189	0.42032	0.722372	0.325657	0.443231	0.784877	0.700402	0.686829	0.657173	0.935471	0.786247	-0.00135878	1	1	no	0.555584	0.19195	0.284067	no	-0.170672	0.622	0.701384	no	0.696301	0.13085	0.218076	no	BnaA01g05540D	A0A078HX86	BnaA01g05560D protein(Brassica napus:BnaA01g05560D)	ko01230:Biosynthesis of amino acids;ko00400:Phenylalanine, tyrosine and tryptophan biosynthesis	-	-	-	AT4G39540	SK2
XLOC_000271	chrA01:2619528-2622966	6.04413	8.00588	4.2351	0.921381	1.65649	1.32097	9.5058	11.905	11.8932	1.5117	1.60932	2.41864	2.22834	5e-05	0.000224487	up	0.874901	5e-05	0.000226456	no	2.55016	5e-05	0.000232933	up	0.525844	0.05595	0.112865	no	BnaA01g05610D	A0A078HX91	BnaA01g05610D protein(Brassica napus:BnaA01g05610D)	ko04080:Neuroactive ligand-receptor interaction	GO:0006886:intracellular protein transport;GO:0016192:vesicle-mediated transport	GO:0005198:structural molecule activity	GO:0030117:membrane coat	AT2G21390	-
XLOC_000272	chrA01:2624261-2627743	1.95299	1.30017	1.4221	0.5809	0.817063	0.663004	6.46897	4.18487	5.96468	0.652797	0.813588	0.693096	1.18148	0.00995	0.0236161	up	1.84058	5e-05	0.000226456	up	2.90198	5e-05	0.000232933	up	0.0891121	0.83685	0.880037	no	BnaA01g05620D	A0A078HTX8	BnaA01g05620D protein(Brassica napus:BnaA01g05620D)	-	-	-	-	AT4G39620	EMB2453
XLOC_000274	chrA01:2633566-2636540	0	0	0	0	0	0	0.713338	0.229017	1.13546	0.729574	0.188113	0.301817	0	1	1	no	positive_infinity	5e-05	0.000226456	up	0.718696	0.0797	0.137853	no	positive_infinity	1	1	no	BnaA01g05660D	A0A078HX98	BnaA01g05660D protein(Brassica napus:BnaA01g05660D)	ko00460:Cyanoamino acid metabolism;ko00480:Glutathione metabolism;ko00590:Arachidonic acid metabolism;ko00430:Taurine and hypotaurine metabolism	GO:0006749:glutathione metabolic process	GO:0003840:gamma-glutamyltransferase activity	-	AT4G39640	GGT1
XLOC_000275	chrA01:2638810-2641330	3.26202	3.97508	4.44841	4.78928	5.56391	6.15854	11.4935	12.533	16.2119	12.4717	11.1804	11.0307	-0.498353	0.05315	0.0963619	no	1.79432	5e-05	0.000226456	up	0.173302	0.3496	0.444971	no	1.09333	5e-05	0.00026101	up	BnaA01g05670D	A0A078HTY5	BnaA01g05670D protein(Brassica napus:BnaA01g05670D)	ko00260:Glycine, serine and threonine metabolism;ko00250:Alanine, aspartate and glutamate metabolism	-	GO:0008483:transaminase activity;GO:0030170:pyridoxal phosphate binding	-	AT4G39660	AGT2
XLOC_000277	chrA01:2648032-2649758	0	0	0	0	0	0	0	0	0	0	0.131538	0	0	1	1	no	0	1	1	no	positive_infinity	1	1	no	positive_infinity	1	1	no	BnaA01g05700D	A0A078HZ52	BnaA01g05700D protein(Brassica napus:BnaA01g05700D)	-	-	-	GO:0005743:mitochondrial inner membrane;GO:0016021:integral component of membrane	AT4G39690	-
XLOC_000278	chrA01:2652724-2653475	0	0	0	0	0	0.246822	0	0	0	0	0	0	positive_infinity	1	1	no	0	1	1	no	0	1	1	no	positive_infinity	1	1	no	BnaA01g05710D	A0A078HXA4	BnaA01g05710D protein(Brassica napus:BnaA01g05710D)	-	GO:0030001:metal ion transport	GO:0046872:metal ion binding	-	AT4G39700	HIPP23
XLOC_000280	chrA01:2711260-2712862	3.58181	3.35271	4.3566	4.23478	6.47021	8.32104	2.40678	1.77446	1.28666	2.47001	1.80591	1.37624	-0.751075	0.0082	0.0200029	no	-1.036	0.00145	0.00471027	down	-0.0886415	0.7683	0.823827	no	-1.72641	5e-05	0.00026101	down	BnaA01g05820D	A0A078GSY4	BnaA01g05820D protein(Brassica napus:BnaA01g05820D)	-	-	GO:0046872:metal ion binding	-	AT4G31420	-
XLOC_000284	chrA01:2765247-2774841	3.92931	4.79659	4.26929	18.3898	19.6361	14.7675	6.0243	4.40535	5.80595	10.3652	11.0861	8.87597	-2.02383	0.0009	0.00295744	down	0.332728	0.556	0.644203	no	-0.943486	0.0364	0.0722973	no	-0.777331	0.01945	0.0476703	no	BnaA01g05970D,BnaA01g05980D	A0A078GSW9	BnaA01g05970D protein(Brassica napus:BnaA01g05970D)	-	-	GO:0004672:protein kinase activity;GO:0005524:ATP binding	GO:0016021:integral component of membrane	AT4G31250	-
XLOC_000285	chrA01:2781708-2784391	2.99304	3.5393	1.84663	5.13409	4.34771	2.93729	3.62283	3.51442	3.9459	1.65364	2.21391	2.80309	-0.569404	0.0535	0.0969072	no	0.414098	0.07655	0.137947	no	0.693661	0.00375	0.0106319	no	-0.877288	0.00305	0.010008	no	BnaA01g06000D	A0A078GSR1	BnaA01g06000D protein(Brassica napus:BnaA01g06000D)	-	GO:0006396:RNA processing	GO:0003723:RNA binding	-	AT4G31200	-
XLOC_000286	chrA01:2787343-2789899	6.00565	7.76898	6.01253	6.9715	13.0744	8.95755	8.79329	9.17238	10.4058	7.50845	8.91285	10.129	-0.55371	0.01865	0.040224	no	0.530363	0.01735	0.0401528	no	0.0563883	0.7858	0.83817	no	-0.107516	0.6251	0.709828	no	BnaA01g06020D	A0A078GSW5	BnaA01g06020D protein(Brassica napus:BnaA01g06020D)	-	-	GO:0004672:protein kinase activity;GO:0005524:ATP binding	-	AT4G31170	-
XLOC_000287	chrA01:2790180-2792391	2.51249e-06	7.75476e-11	9.49003e-11	3.28063	0.98483	3.48213	0.0400846	8.94658e-14	1.79635e-06	1.15802	0.827901	0.88178	-21.547	0.2319	0.314168	no	13.9747	1	1	no	-6.20834	0.16855	0.251457	no	-1.40914	0.0451	0.095011	down	BnaA01g06030D	A0A078GRY1	BnaA01g06030D protein(Brassica napus:BnaA01g06030D)	-	GO:0005975:carbohydrate metabolic process	GO:0004553:hydrolase activity, hydrolyzing O-glycosyl compounds	-	-	-
XLOC_000288	chrA01:2797814-2799254	2.37947	3.29801	2.51382	10.6428	7.11546	4.59687	0.880585	0.96025	1.70127	1.06375	1.68035	0.841585	-1.45053	0.00045	0.00161505	down	-1.19797	0.02395	0.0526854	down	-0.0607711	0.9125	0.935646	no	-2.61675	0.0004	0.00171052	down	BnaA01g06040D	A0A078GNW6	BnaA01g06040D protein(Brassica napus:BnaA01g06040D)	-	-	-	GO:0016021:integral component of membrane	AT4G31130	-
XLOC_000290	chrA01:2823258-2825458	6.89729	6.94818	7.43287	7.79442	6.8408	5.25834	2.16115	2.75291	2.3243	5.14356	7.29415	5.58961	0.0959723	0.6789	0.743447	no	-1.54683	5e-05	0.000226456	down	-1.35457	5e-05	0.000232933	down	-0.120108	0.59865	0.686771	no	BnaA01g06100D	A0A078GSQ2	BnaA01g06100D protein(Brassica napus:BnaA01g06100D)	-	-	-	GO:0016021:integral component of membrane	AT4G31040	-
XLOC_000291	chrA01:2828089-2829348	0	0	0	0	0	0	0.61914	0.466448	1.1172	0	0.0915356	0	0	1	1	no	positive_infinity	5e-05	0.000226456	up	4.54349	0.1509	0.230568	no	positive_infinity	1	1	no	BnaA01g06110D	A0A078GUA4	BnaA01g06110D protein(Brassica napus:BnaA01g06110D)	-	-	-	-	AT4G31020	-
XLOC_000292	chrA01:2841642-2843905	0.903509	0.940843	0.523289	1.55806	2.67027	1.20343	1.74534	1.35385	1.07447	1.96122	0.469374	0.981679	-1.20151	0.0299	0.0598319	down	0.828241	0.07955	0.142155	no	0.249126	0.51835	0.608337	no	-0.648667	0.14275	0.232464	no	BnaA01g06170D	A0A078GSV3	BnaA01g06170D protein(Brassica napus:BnaA01g06170D)	-	-	-	-	AT4G30980	LRL2
XLOC_000293	chrA01:2881983-2884072	0	0.155961	0.0694458	0	0	0.0547563	0.961634	0.788824	0.751052	0.413107	0.569503	0.47391	2.05377	1	1	no	3.4862	0.0346	0.0718426	up	0.740597	0.0956	0.160165	no	4.76094	1	1	no	BnaA01g06190D	A0A078GNV4	BnaA01g06190D protein(Brassica napus:BnaA01g06190D)	ko02020:Two-component system;ko01040:Biosynthesis of unsaturated fatty acids;ko01212:Fatty acid metabolism	GO:0006629:lipid metabolic process	-	GO:0016021:integral component of membrane	AT4G30950	FAD6
XLOC_000294	chrA01:2886812-2888156	2.23571	1.1725	3.27629	5.03107	1.71663	5.07428	7.40294	6.38504	7.49371	9.03288	6.70105	7.36206	-0.818108	0.05185	0.0944051	no	1.68035	5e-05	0.000226456	up	-0.159273	0.5043	0.595155	no	0.990389	0.0017	0.00603997	no	BnaA01g06210D	A0A078GU94	BnaA01g06210D protein(Brassica napus:BnaA01g06210D)	ko03010:Ribosome	GO:0006412:translation	GO:0003723:RNA binding;GO:0003735:structural constituent of ribosome	GO:0005840:ribosome	AT4G30930	RPL21M
XLOC_000295	chrA01:2888678-2893914	0.521279	0.626351	1.03747	0.402446	0.65532	0.637776	1.5097	0.781484	1.00397	1.67173	1.41602	1.21141	0.365695	1	1	no	0.604905	0.30625	0.401164	no	-0.42679	0.36515	0.460807	no	1.36545	0.0045	0.0139555	up	BnaA01g06220D	A0A078GSU8	BnaA01g06220D protein(Brassica napus:BnaA01g06220D)	ko00480:Glutathione metabolism	-	GO:0004177:aminopeptidase activity;GO:0008235:metalloexopeptidase activity;GO:0030145:manganese ion binding	GO:0005737:cytoplasm	AT4G30920	LAP2
XLOC_000296	chrA01:2894560-2911378	4.97755	3.40914	5.25394	11.2573	8.79084	9.36028	3.78042	4.86715	4.83385	6.82543	8.17316	9.5637	-1.10759	0.00075	0.0025231	down	-0.00841198	0.98	0.985167	no	-0.903553	0.00185	0.00580083	no	-0.238932	0.33475	0.439482	no	BnaA01g06250D	A0A078GU83	BnaA01g06310D protein(Brassica napus:BnaA01g06310D)	-	GO:0007049:cell cycle	-	GO:0005634:nucleus	AT4G30825	-
XLOC_000297	chrA01:2902453-2904229	0	0	0	0	0	0.071613	0	0.0702881	0	0	0.138195	0	positive_infinity	1	1	no	positive_infinity	1	1	no	-0.99496	1	1	no	0.982241	1	1	no	BnaA01g06270D	A0A078GSU5	BnaA01g06270D protein(Brassica napus:BnaA01g06270D)	-	-	-	GO:0016021:integral component of membrane	AT4G30850	HHP2
XLOC_000300	chrA01:2907306-2908275	0	0	0	0	0	0	0	0	0	0	0.183071	0	0	1	1	no	0	1	1	no	positive_infinity	1	1	no	positive_infinity	1	1	no	BnaA01g06300D	A0A078GSN9	BnaA01g06300D protein(Brassica napus:BnaA01g06300D)	-	-	-	-	AT4G30830	-
XLOC_000301	chrA01:2922892-2928749	1.08232	0.88923	0.91813	1.17867	1.14493	1.71343	4.49615	5.16504	4.64316	1.93351	1.93837	2.44815	-0.479869	0.26175	0.34267	no	2.31637	5e-05	0.000226456	up	1.14039	0.0003	0.00118319	up	0.668226	0.0891	0.163072	no	BnaA01g06340D	A0A078GNU7	BnaA01g06340D protein(Brassica napus:BnaA01g06340D)	-	GO:0006914:autophagy	-	-	AT4G30790	ATG11
XLOC_000303	chrA01:2935337-2941939	1.11045	0.540007	0.390941	1.62134	2.74894	1.52923	0.607145	0.5374	0.836943	3.31038	0.496453	0.255179	-1.53244	0.0054	0.0140292	down	-0.0333195	0.95075	0.964006	no	-1.08352	0.23785	0.32845	no	-0.51062	0.4694	0.571016	no	BnaA01g06370D	A0A078GST6	BnaA01g06370D protein(Brassica napus:BnaA01g06370D)	-	-	GO:0008270:zinc ion binding	-	AT4G30710	AUG8
XLOC_000304	chrA01:2942280-2945846	23.7134	22.0189	26.4431	9.31399	8.18384	5.40965	9.70034	12.0015	6.86938	4.39411	4.82861	4.20278	1.65404	5e-05	0.000224487	up	-1.32898	5e-05	0.000226456	down	1.05288	5e-05	0.000232933	up	-0.749022	0.00135	0.00494808	no	BnaA01g06380D,BnaA01g06390D	A0A078GRW2	BnaA01g06380D protein(Brassica napus:BnaA01g06380D)	-	-	GO:0003723:RNA binding	-	AT2G24050	EIF(ISO)4G2
XLOC_000305	chrA01:2959130-2960763	1.46785	0.285661	0.519537	0	0.647718	0.113958	0.246573	0.69773	0.0482953	0	0	0	1.57024	1	1	no	-1.19588	0.20245	0.295193	no	positive_infinity	1	1	no	positive_infinity	1	1	no	BnaA01g06400D	A0A078GN40	Protein DETOXIFICATION(Brassica napus:BnaA09g46750D)	-	-	GO:0015238:drug transmembrane transporter activity;GO:0015297:antiporter activity	GO:0016021:integral component of membrane	AT1G12950	DTX31
XLOC_000306	chrA01:2970380-2974383	23.3171	28.9206	20.2274	30.7289	48.8795	29.1361	6.19744	8.09603	4.41413	14.258	16.8634	8.25025	-0.588182	0.0851	0.141991	no	-1.94539	5e-05	0.000226456	down	-1.11111	0.00495	0.0134797	down	-1.44204	0.00015	0.000714022	down	BnaA01g06410D	A0A078GU74	BnaA01g06410D protein(Brassica napus:BnaA01g06410D)	-	-	GO:0008270:zinc ion binding	-	-	-
XLOC_000308	chrA01:2985242-2987246	1.20438	0.810347	1.2033	0.656228	0.672045	0.973411	0.527822	1.27389	0.738828	1.26539	1.25523	0.914529	0.48601	0.2146	0.296133	no	-0.335569	0.32765	0.423991	no	-0.470696	0.1321	0.207481	no	0.601962	0.10535	0.185638	no	-	A0A078GST6	BnaA01g06370D protein(Brassica napus:BnaA01g06370D)	-	-	GO:0008270:zinc ion binding	-	AT4G30700	DYW9
XLOC_000309	chrA01:2990692-2992428	12.4142	10.4841	11.3691	7.27111	7.00067	5.8167	7.15636	7.58709	6.17016	10.196	10.1537	7.71975	0.769953	0.0008	0.00266804	no	-0.703417	0.0007	0.00248448	no	-0.463879	0.0174	0.039035	no	0.50568	0.01565	0.0397476	no	BnaA01g06460D	A0A078GU71	BnaA01g06460D protein(Brassica napus:BnaA01g06460D)	-	-	GO:0003723:RNA binding	-	AT2G24050	EIF(ISO)4G2
XLOC_000311	chrA01:3025672-3028733	64.1211	63.7419	55.1026	41.8775	54.7877	37.1634	49.1892	55.917	47.6618	33.8257	35.0956	34.5779	0.449538	0.01585	0.0350908	no	-0.251062	0.22445	0.317454	no	0.523215	0.00445	0.0123141	no	-0.349537	0.03775	0.0821654	no	BnaA01g06530D	A0A078GRV3	BnaA01g06530D protein(Brassica napus:BnaA01g06530D)	ko03060:Protein export	GO:0006614:SRP-dependent cotranslational protein targeting to membrane	GO:0003924:GTPase activity;GO:0005047:signal recognition particle binding;GO:0005525:GTP binding	GO:0005785:signal recognition particle receptor complex	AT4G30600	-
XLOC_000312	chrA01:3033307-3039818	9.64968	8.20745	11.6447	0	0	0	0	0	0	0	0	0	positive_infinity	5e-05	0.000224487	up	negative_infinity	5e-05	0.000226456	down	0	1	1	no	0	1	1	no	BnaA01g06550D	A0A0D3A335	Uncharacterized protein(Brassica oleracea var. oleracea:-)	-	-	GO:0004674:protein serine/threonine kinase activity;GO:0005524:ATP binding	-	AT4G30520	-
XLOC_000315	chrA01:3053044-3053538	0	0	0	0	0	0	0	0	0	0	0.27745	0	0	1	1	no	0	1	1	no	positive_infinity	1	1	no	positive_infinity	1	1	no	BnaA01g06600D	A0A078HNN5	BnaA03g50180D protein(Brassica napus:BnaA03g50180D)	-	-	-	-	-	-
XLOC_000316	chrA01:3072466-3073755	3.29595	2.11343	1.73724	1.30602	1.56531	1.30958	3.16391	2.90632	2.01924	2.89168	3.40049	3.33418	0.773538	0.0387	0.074132	no	0.187422	0.50865	0.60137	no	-0.288932	0.24665	0.337214	no	1.22448	0.00105	0.00398798	up	BnaA01g06610D	A0A0D3A340	Uncharacterized protein(Brassica oleracea var. oleracea:-)	ko00520:Amino sugar and nucleotide sugar metabolism;ko00500:Starch and sucrose metabolism	GO:0005975:carbohydrate metabolic process	GO:0016857:racemase and epimerase activity, acting on carbohydrates and derivatives	GO:0016021:integral component of membrane	AT4G30440	GAE1
XLOC_000317	chrA01:3076642-3077956	0	0	0	0	0.57221	0	0	0	0.255467	0	0	0	positive_infinity	1	1	no	positive_infinity	1	1	no	positive_infinity	1	1	no	positive_infinity	1	1	no	BnaA01g06620D	A0A078GSR4	BnaA01g06620D protein(Brassica napus:BnaA01g06620D)	-	-	-	GO:0016021:integral component of membrane	-	-
XLOC_000319	chrA01:3093910-3099835	8.50282	9.32311	4.82491	10.8585	19.7887	12.8297	9.21274	10.7992	8.48694	20.605	21.2418	19.6204	-0.942665	0.04885	0.0898994	no	0.340507	0.48895	0.583015	no	-1.14716	0.00205	0.00634296	down	0.520915	0.12995	0.217275	no	BnaA01g06660D,BnaA01g06670D	A0A078GSR0	BnaA01g06670D protein(Brassica napus:BnaA01g06670D)	ko04626:Plant-pathogen interaction	-	GO:0005216:ion channel activity	GO:0016021:integral component of membrane	AT4G30360	CNGC17
XLOC_000320	chrA01:3112357-3115407	0.396925	0.479067	0.56667	0.643856	1.17737	0.99041	2.30777	1.94277	3.21406	1.70145	1.32335	1.1918	-0.963637	0.0539	0.0974747	no	2.38287	5e-05	0.000226456	up	0.780638	0.00435	0.0120767	no	0.607494	0.1059	0.186396	no	BnaA01g06700D	A0A078GSK6	Diacylglycerol kinase(Brassica napus:BnaA01g06700D)	ko00564:Glycerophospholipid metabolism;ko04070:Phosphatidylinositol signaling system;ko00561:Glycerolipid metabolism	GO:0007205:protein kinase C-activating G-protein coupled receptor signaling pathway	GO:0004143:diacylglycerol kinase activity;GO:0005524:ATP binding	-	AT4G30340	DGK7
XLOC_000323	chrA01:3126090-3127218	0	0	0	0	0	0.0978952	0	0	0.0744185	0	0	0	positive_infinity	1	1	no	positive_infinity	1	1	no	positive_infinity	1	1	no	positive_infinity	1	1	no	BnaA01g06740D	A0A078GNR7	Xyloglucan endotransglucosylase/hydrolase(Brassica napus:BnaA01g06740D)	-	GO:0010411:xyloglucan metabolic process;GO:0042546:cell wall biogenesis;GO:0071555:cell wall organization	GO:0004553:hydrolase activity, hydrolyzing O-glycosyl compounds;GO:0016762:xyloglucan:xyloglucosyl transferase activity	GO:0005618:cell wall;GO:0048046:apoplast	AT4G30280	XTH18
XLOC_000325	chrA01:3134265-3135422	2.8276	2.33749	1.52437	3.47118	3.19185	3.31086	5.09933	6.25089	4.03891	5.32378	4.46542	5.43391	-0.575524	0.15645	0.230623	no	1.20999	0.00075	0.00264035	up	-0.0213095	0.9295	0.947914	no	0.63169	0.05125	0.105215	no	BnaA01g06760D	A0A078GU44	Protein YIPF(Brassica napus:BnaA01g06760D)	-	-	-	GO:0016021:integral component of membrane	AT4G30260	-
XLOC_000326	chrA01:3138684-3140252	0.250859	0.259217	0.404081	0.0871888	0.293336	0.137857	1.01143	0.436429	0.426866	0.294106	0.386983	0.443224	0.814339	1	1	no	1.04851	0.0564	0.107232	no	0.696912	0.1301	0.204949	no	1.13563	1	1	no	BnaA01g06770D	A0A078GSQ4	BnaA01g06770D protein(Brassica napus:BnaA01g06770D)	-	GO:0034551:mitochondrial respiratory chain complex III assembly	GO:0005524:ATP binding	GO:0005739:mitochondrion	AT4G30250	-
XLOC_000327	chrA01:3141832-3143654	1.71672	1.47087	1.7405	1.75962	2.73763	1.68331	1.17183	2.01616	1.70689	1.69983	1.29098	1.35141	-0.328763	0.4546	0.538161	no	-0.00199364	0.996	0.996841	no	0.134741	0.71945	0.784662	no	-0.487678	0.27905	0.380597	no	BnaA01g06780D	A0A078GRT6	BnaA01g06780D protein(Brassica napus:BnaA01g06780D)	-	GO:0048193:Golgi vesicle transport	-	GO:0016021:integral component of membrane	AT4G30240	-
XLOC_000328	chrA01:3165554-3169058	0.192427	0.297593	0.35355	0.268124	0.336453	0.426893	0.064654	0.204042	0.307389	0.487416	0.197312	0.301662	-0.289226	1	1	no	-0.540711	1	1	no	-0.817591	1	1	no	-0.0409973	1	1	no	BnaA01g06810D	A0A078GU42	BnaA01g06810D protein(Brassica napus:BnaA01g06810D)	-	-	-	-	AT4G30200	VIL2
XLOC_000329	chrA01:3187754-3193029	0.676326	0.454392	0.450816	0.300654	0.250273	0.275349	7.37557	4.83907	14.3408	0.263155	0.356585	0.782581	0.937791	1	1	no	4.08167	5e-05	0.000226456	up	4.201	5e-05	0.000232933	up	0.780172	1	1	no	BnaA01g06820D	A0A078GSP9	Plasma membrane ATPase(Brassica napus:BnaA01g06820D)	ko00190:Oxidative phosphorylation	GO:0006754:ATP biosynthetic process	GO:0005524:ATP binding;GO:0008553:hydrogen-exporting ATPase activity, phosphorylative mechanism;GO:0046872:metal ion binding	GO:0016021:integral component of membrane	AT4G30190	HA2
XLOC_000330	chrA01:3238583-3241738	0	0	0.0362901	0.110359	0.138044	0.0588092	0.372079	0.191493	0.536051	0	0.0269883	0.061933	-3.08616	1	1	no	4.93397	1	1	no	3.58898	1	1	no	-1.7767	1	1	no	BnaA01g06890D	A0A078GNQ0	BnaA01g06890D protein(Brassica napus:BnaA01g06890D)	-	GO:0030001:metal ion transport	GO:0000166:nucleotide binding;GO:0019829:cation-transporting ATPase activity;GO:0046872:metal ion binding	GO:0016021:integral component of membrane	AT4G30120	HMA3
XLOC_000331	chrA01:3246161-3248609	0	0	0	0	0.526005	0	0.180308	0.0626832	0	0	0	0.140946	positive_infinity	1	1	no	positive_infinity	1	1	no	0.755091	1	1	no	-1.89915	1	1	no	BnaA01g06900D	A0A078I1T1	BnaA01g06900D protein(Brassica napus:BnaA01g06900D)	-	-	-	GO:0016021:integral component of membrane	AT4G30090	-
XLOC_000332	chrA01:3255736-3258983	2.97799	3.41687	1.64297	2.39779	2.09869	1.38811	2.45021	1.98339	2.06953	2.00715	1.55965	2.14656	0.448145	0.13185	0.202033	no	-0.294782	0.25815	0.34956	no	0.146752	0.54865	0.636426	no	-0.0220627	0.93785	0.95436	no	BnaA01g06910D	A0A078I393	Auxin response factor(Brassica napus:BnaA01g06910D)	-	GO:0006351:transcription, DNA-templated;GO:0006355:regulation of transcription, DNA-templated;GO:0009734:auxin-activated signaling pathway	GO:0003677:DNA binding	GO:0005634:nucleus	AT4G30080	ARF16
XLOC_000334	chrA01:3282359-3284728	1.73163	0.758267	1.3513	0.731223	0.604923	0.385328	1.24968	2.30798	1.08422	0.678643	0.82786	1.59376	1.15707	0.0068	0.0170932	up	0.278179	0.32655	0.42273	no	0.550594	0.0557	0.102609	no	0.865962	0.0323	0.0723	no	BnaA01g06970D	A0A078I0D7	BnaA01g06970D protein(Brassica napus:BnaA01g06970D)	ko00790:Folate biosynthesis	GO:0009396:folic acid-containing compound biosynthetic process	GO:0003848:2-amino-4-hydroxy-6-hydroxymethyldihydropteridine diphosphokinase activity;GO:0004156:dihydropteroate synthase activity	-	AT4G30000	-
XLOC_000335	chrA01:3286171-3289587	0	0	0	0	0	0.0249647	0	0	0	0	0	0	positive_infinity	1	1	no	0	1	1	no	0	1	1	no	positive_infinity	1	1	no	BnaA01g06980D	A0A078I188	BnaA01g06980D protein(Brassica napus:BnaA01g06980D)	ko04626:Plant-pathogen interaction	-	GO:0004672:protein kinase activity;GO:0005524:ATP binding	GO:0016021:integral component of membrane	AT4G29990	-
XLOC_000336	chrA01:3290933-3292664	7.57665	9.9392	4.68849	6.18208	8.82887	7.12136	7.84739	7.4634	8.23136	11.095	10.4219	8.87614	0.00357499	0.9902	0.991687	no	0.0952172	0.71715	0.782925	no	-0.40933	0.07025	0.124151	no	0.480099	0.0539	0.109595	no	BnaA01g06990D	A0A078HYG3	BnaA01g06990D protein(Brassica napus:BnaA01g06990D)	-	-	-	GO:0016021:integral component of membrane	AT4G29960	-
XLOC_000337	chrA01:3308297-3312506	2.62582	2.6299	1.34189	1.87559	2.56237	2.15236	2.16642	3.1495	2.03607	1.66692	2.40988	1.99977	0.0011165	0.99695	0.99733	no	0.164104	0.4945	0.588193	no	0.238684	0.2687	0.359826	no	-0.0955115	0.69585	0.768706	no	BnaA01g07010D	A0A078I388	BnaA01g07010D protein(Brassica napus:BnaA01g07010D)	-	-	GO:0003677:DNA binding;GO:0008270:zinc ion binding	GO:0005634:nucleus	AT4G29940	PRH
XLOC_000338	chrA01:3326301-3330485	17.5064	17.371	16.3011	18.2168	21.3093	23.4323	14.1726	15.7698	13.6083	19.4172	21.2716	15.7897	-0.298132	0.20945	0.291191	no	-0.223597	0.3344	0.431021	no	-0.414284	0.05015	0.0942541	no	-0.133323	0.5322	0.628021	no	BnaA01g07050D	A0A078I1S1	BnaA01g07050D protein(Brassica napus:BnaA01g07050D)	-	-	-	-	-	-
XLOC_000339	chrA01:3328057-3330265	0.998044	0.916684	1.76563	4.28266	5.76838	4.02577	2.93497	3.28113	2.63438	3.84901	2.82441	2.36283	-1.93711	0.0227	0.0475013	down	1.27479	0.0674	0.124214	no	-0.0696356	0.8746	0.906489	no	-0.616454	0.18705	0.286258	no	BnaA01g07060D	A0A078I384	BnaA01g07060D protein(Brassica napus:BnaA01g07060D)	-	-	-	-	-	-
XLOC_000340	chrA01:3332034-3333772	0	0	0.130997	0	0	0.0983766	0.18924	0	0.299315	0.111777	0.490549	0.111674	0.427201	1	1	no	1.91529	1	1	no	-0.599049	1	1	no	2.89042	1	1	no	BnaA01g07070D	A0A078I0D1	BnaA01g07070D protein(Brassica napus:BnaA01g07070D)	-	-	-	-	-	-
XLOC_000341	chrA01:3335987-3337401	0.304554	0.319073	0.141863	0	0.363162	0.2113	0.204616	0.651046	0.0810865	0.363409	0.212669	0.241848	0.41119	1	1	no	0.293702	1	1	no	0.166869	1	1	no	0.531066	1	1	no	BnaA01g07080D	A0A078I177	BnaA01g07080D protein(Brassica napus:BnaA01g07080D)	-	-	-	-	-	-
XLOC_000342	chrA01:3338604-3338807	0	0	0	0	0	14.735	0	0	0	0	0	0	positive_infinity	1	1	no	0	1	1	no	0	1	1	no	positive_infinity	1	1	no	BnaA01g07090D	A0A078HYF7	BnaA01g07090D protein(Brassica napus:BnaA01g07090D)	-	-	-	-	AT4G29905	-
XLOC_000343	chrA01:3343719-3352302	6.72825	6.58494	4.43233	4.97887	7.38888	5.14389	8.42257	8.65969	8.03351	4.47358	4.71635	5.42149	0.0176858	0.929	0.94504	no	0.510767	0.00815	0.0210797	no	0.742837	0.0001	0.000442081	no	-0.240838	0.18925	0.288727	no	BnaA01g07100D	A0A0D3A3B4	Calcium-transporting ATPase(Brassica oleracea var. oleracea:-)	-	-	GO:0005388:calcium-transporting ATPase activity;GO:0005524:ATP binding;GO:0046872:metal ion binding	GO:0016021:integral component of membrane	AT4G29900	ACA10
XLOC_000344	chrA01:3352661-3356341	3.69825	3.79322	3.81842	1.95716	3.2479	2.47378	2.94842	2.76972	3.85531	2.32614	2.17345	1.94129	0.55741	0.1003	0.162076	no	-0.229753	0.39775	0.494913	no	0.529921	0.05945	0.108324	no	-0.231488	0.50005	0.599036	no	BnaA01g07120D	A0A078I0C8	BnaA01g07120D protein(Brassica napus:BnaA01g07120D)	-	-	-	-	AT4G29860	DSE1
XLOC_000345	chrA01:3356598-3357615	0	0	3.66993	20.5142	15.2532	12.3947	14.6683	6.1883	14.6146	6.36811	5.99774	18.8465	-3.7159	0.13575	0.206514	no	3.28567	0.16935	0.258239	no	0.143389	0.8338	0.875478	no	-0.610135	0.3604	0.465239	no	BnaA01g07130D	A0A078I173	BnaA01g07130D protein(Brassica napus:BnaA01g07130D)	-	-	-	GO:0016021:integral component of membrane	-	-
XLOC_000346	chrA01:3358295-3359872	4.37646	6.76723	2.65384	38.2809	37.1855	28.6674	7.92462	9.57578	11.4586	11.6499	12.8234	17.9929	-2.91751	5e-05	0.000224487	down	1.08037	0.0947	0.163292	no	-0.591129	0.2127	0.301589	no	-1.27454	0.00045	0.0018968	down	BnaA01g07140D	A0A078HYF5	BnaA01g07140D protein(Brassica napus:BnaA01g07140D)	ko00260:Glycine, serine and threonine metabolism;ko01230:Biosynthesis of amino acids;ko00750:Vitamin B6 metabolism	GO:0006520:cellular amino acid metabolic process	GO:0030170:pyridoxal phosphate binding	-	AT4G29840	TS1
XLOC_000347	chrA01:3361584-3362780	68.0193	69.0585	70.8199	31.4072	37.4573	19.7665	26.325	31.1154	20.9683	32.0824	31.2441	25.507	1.22722	5e-05	0.000224487	up	-1.3982	5e-05	0.000226456	down	-0.218119	0.27525	0.366771	no	0.0252555	0.90505	0.931152	no	BnaA01g07160D	A0A078I378	BnaA01g07160D protein(Brassica napus:BnaA01g07160D)	ko03015:mRNA surveillance pathway	GO:0006378:mRNA polyadenylation	GO:0003729:mRNA binding;GO:0016787:hydrolase activity	GO:0005849:mRNA cleavage factor complex	AT4G29820	CFIS1
XLOC_000348	chrA01:3369084-3370954	0.974193	1.21443	1.80176	0.673579	0.229554	0.908212	3.92753	1.43669	5.33931	2.29985	2.21976	1.92077	1.14451	0.05345	0.0968434	no	1.43769	0.0002	0.000808388	up	0.685918	0.0145	0.0334889	no	1.85514	0.0022	0.00755884	up	BnaA01g07170D	A0A078I0C6	BnaA01g07170D protein(Brassica napus:BnaA01g07170D)	ko04066:HIF-1 signaling pathway;ko04910:Insulin signaling pathway;ko04912:GnRH signaling pathway;ko04540:Gap junction;ko04620:Toll-like receptor signaling pathway;ko04015:Rap1 signaling pathway;ko04730:Long-term depression;ko04722:Neurotrophin signaling pathway;ko04320:Dorso-ventral axis formation;ko04626:Plant-pathogen interaction;ko04071:Sphingolipid signaling pathway;ko04660:T cell receptor si…	-	GO:0004674:protein serine/threonine kinase activity;GO:0005524:ATP binding	-	AT4G29810	ATMKK2
XLOC_000349	chrA01:3371823-3373499	0	0	0.0614283	0	0.23419	0.0487517	0	0	0	0	0	0	-2.21322	1	1	no	positive_infinity	1	1	no	0	1	1	no	positive_infinity	1	1	no	BnaA01g07180D	A0A078I166	Patatin(Brassica napus:BnaA01g07180D)	-	GO:0016042:lipid catabolic process	GO:0016787:hydrolase activity	-	AT4G29800	PLP8
XLOC_000350	chrA01:3383277-3385488	0.387062	0.753205	0.276371	0.77964	1.30196	0.989077	0.578016	1.0719	0.515997	1.17198	0.969167	1.01066	-1.11809	0.01825	0.0395085	down	0.620368	0.12685	0.205729	no	-0.575985	0.06795	0.120891	no	0.0593717	0.8636	0.900353	no	-	A0A0D3A3C4	Uncharacterized protein(Brassica oleracea var. oleracea:-)	-	-	-	-	AT4G29780	-
XLOC_000351	chrA01:3389992-3396454	0.517742	0.431744	0.798143	0.58106	0.888443	5.30832	0.311996	0.560756	0.440386	0.589416	0.517008	0.378263	-1.94552	5e-05	0.000224487	down	-0.40499	1	1	no	-0.21532	1	1	no	-2.16323	5e-05	0.00026101	down	BnaA01g07200D	A0A078I1R1	BnaA01g07200D protein(Brassica napus:BnaA01g07200D)	-	GO:0035556:intracellular signal transduction	-	GO:0005622:intracellular;GO:0016021:integral component of membrane	AT4G29735	-
XLOC_000352	chrA01:3396617-3399996	0.808739	0.814627	0.668188	2.07457	1.83139	1.57288	0.316869	0.25336	0.120643	0.609638	0.838796	0.631517	-1.25809	0.00575	0.014822	down	-1.72033	0.008	0.020748	down	-1.62771	0.00765	0.0195428	down	-1.37498	0.00345	0.0111411	down	BnaA01g07210D	A0A078I374	BnaA01g07210D protein(Brassica napus:BnaA01g07210D)	-	-	-	-	AT4G29730	MSI5
XLOC_000353	chrA01:3406196-3407821	0	0	0	0.0908455	0	0.143458	0	0	0	0.102242	0	0.0513505	positive_infinity	1	1	no	0	1	1	no	positive_infinity	1	1	no	-0.582837	1	1	no	BnaA01g07220D	A0A078I0C3	BnaA01g07220D protein(Brassica napus:BnaA01g07220D)	ko00330:Arginine and proline metabolism;ko00410:beta-Alanine metabolism	-	GO:0016491:oxidoreductase activity	-	AT4G29720	PAO5
XLOC_000354	chrA01:3422568-3423917	0	0	0	0.205522	0	0	0	0	0	0	0	0	positive_infinity	1	1	no	0	1	1	no	0	1	1	no	positive_infinity	1	1	no	BnaA01g07240D	A0A078HYE9	BnaA01g07240D protein(Brassica napus:BnaA01g07240D)	-	GO:0008152:metabolic process	GO:0003824:catalytic activity	-	AT4G29700	-
XLOC_000357	chrA01:3428038-3429525	0	0.203243	0	0	0	0.143802	2.24593	1.14098	1.6822	0.153751	0.0899149	0.566278	0.510703	1	1	no	4.65823	0.0399	0.0808827	up	2.60773	0.0002	0.000822514	up	2.51305	1	1	no	BnaA01g07270D	A0A078I0B8	BnaA01g07270D protein(Brassica napus:BnaA01g07270D)	ko00760:Nicotinate and nicotinamide metabolism;ko00230:Purine metabolism;ko00740:Riboflavin metabolism;ko00500:Starch and sucrose metabolism;ko00770:Pantothenate and CoA biosynthesis	GO:0008152:metabolic process	GO:0003824:catalytic activity	GO:0016021:integral component of membrane	AT4G29680	-
XLOC_000358	chrA01:3430459-3431648	0	0	0	0.243313	0	0.243433	0.478681	0.255626	0.762569	0.997032	0.750326	1.13532	positive_infinity	1	1	no	positive_infinity	1	1	no	-0.990398	0.12735	0.201578	no	2.58998	0.06575	0.128372	no	BnaA01g07280D	A0A078I158	BnaA01g07280D protein(Brassica napus:BnaA01g07280D)	-	GO:0006662:glycerol ether metabolic process;GO:0045454:cell redox homeostasis	GO:0015035:protein disulfide oxidoreductase activity	GO:0005623:cell	AT4G29670	ACHT2
XLOC_000359	chrA01:3432209-3433200	2.80252	3.14698	2.08877	17.1077	20.5225	22.7341	13.5131	7.14669	13.1683	26.0011	13.6685	18.0667	-2.90805	5e-05	0.000224487	down	2.08601	0.0006	0.00216959	up	-0.815742	0.11835	0.190424	no	-0.0412816	0.94055	0.956505	no	BnaA01g07290D	A0A0D3A3E8	Uncharacterized protein(Brassica oleracea var. oleracea:EMB2752)	-	-	-	GO:0016021:integral component of membrane	AT4G29660	EMB2752
XLOC_000360	chrA01:3433295-3433822	0	0	0	0.873196	0	0	0	0	0	0	0	0	positive_infinity	1	1	no	0	1	1	no	0	1	1	no	positive_infinity	1	1	no	BnaA01g07300D	A0A078I1Q7	BnaA01g07300D protein(Brassica napus:BnaA01g07300D)	-	-	-	GO:0016021:integral component of membrane	AT4G29658	PRA1.C
XLOC_000361	chrA01:3445813-3447421	0	0.127068	0.113059	0	0	0	0	0.0861313	0	0	0	0	positive_infinity	1	1	no	-1.48098	1	1	no	positive_infinity	1	1	no	0	1	1	no	BnaA01g07330D	A0A078I140	BnaA01g07330D protein(Brassica napus:BnaA01g07330D)	-	-	-	-	AT4G29520	-
XLOC_000362	chrA01:3453652-3454733	0	0.385646	1.00674	0	0.445085	1.317	25.3738	16.3883	45.6155	6.2062	5.66537	8.42498	-0.333646	1	1	no	5.98556	0.24655	0.338694	no	2.06196	5e-05	0.000232933	up	3.54867	0.1246	0.210777	no	BnaA01g07360D	M4D3R2	Uncharacterized protein(Brassica rapa subsp. pekinensis:Bra011116)	ko00190:Oxidative phosphorylation	GO:0015986:ATP synthesis coupled proton transport	GO:0015078:hydrogen ion transmembrane transporter activity	GO:0000276:mitochondrial proton-transporting ATP synthase complex, coupling factor F(o)	AT4G29480	-
XLOC_000364	chrA01:3455453-3456191	0	0	0	0	0	0	0	1.14011	0.140802	2.1054	2.0347	1.87664	0	1	1	no	positive_infinity	1	1	no	-2.25447	0.0265	0.0554073	down	positive_infinity	5e-05	0.00026101	up	BnaA01g07380D	A0A078I114	BnaA01g07380D protein(Brassica napus:BnaA01g07380D)	-	GO:0030001:metal ion transport	GO:0046872:metal ion binding	-	-	-
XLOC_000365	chrA01:3456616-3457560	0	0	0	0	0	0	0	0	0	0	0.201787	0	0	1	1	no	0	1	1	no	positive_infinity	1	1	no	positive_infinity	1	1	no	BnaA01g07390D	A0A078HYB2	BnaA01g07390D protein(Brassica napus:BnaA01g07390D)	-	GO:0006644:phospholipid metabolic process;GO:0016042:lipid catabolic process;GO:0050482:arachidonic acid secretion	GO:0004623:phospholipase A2 activity;GO:0005509:calcium ion binding	GO:0005576:extracellular region	AT4G29460	PLA2-GAMMA
XLOC_000366	chrA01:3458467-3462004	0	0	0	0	0	0	0	0.0454955	0	0	0	0	0	1	1	no	positive_infinity	1	1	no	positive_infinity	1	1	no	0	1	1	no	BnaA01g07400D	A0A078I1M6	BnaA01g07400D protein(Brassica napus:BnaA01g07400D)	-	-	GO:0004672:protein kinase activity;GO:0005524:ATP binding	GO:0016021:integral component of membrane	AT4G29450	-
XLOC_000367	chrA01:3463657-3465582	0	0	0	0	0	0	0.28284	0.0740559	0.222162	0.497642	0.436673	1.41231	0	1	1	no	positive_infinity	1	1	no	-2.06117	0.0185	0.041096	down	positive_infinity	5e-05	0.00026101	up	BnaA01g07410D	A0A078I319	BnaA01g07410D protein(Brassica napus:BnaA01g07410D)	-	GO:0006351:transcription, DNA-templated;GO:0006355:regulation of transcription, DNA-templated	GO:0003677:DNA binding	GO:0005634:nucleus	-	-
XLOC_000368	chrA01:3466621-3470501	0.592842	0.487607	0.434621	7.41436	6.47001	5.25633	0.557763	0.265864	0.539855	0.899569	1.00938	1.08951	-3.65968	5e-05	0.000224487	down	-0.139605	1	1	no	-1.18042	0.0002	0.000822514	down	-2.65336	5e-05	0.00026101	down	BnaA01g07420D	A0A078I070	BnaA01g07420D protein(Brassica napus:BnaA01g07420D)	-	GO:0015031:protein transport	-	-	AT4G29440	-
XLOC_000369	chrA01:3472087-3476158	22.1349	43.7565	33.6151	69.5961	48.9412	53.6587	84.6548	83.643	74.0054	125.961	122.291	72.5198	-0.791621	0.0062	0.0157968	no	1.29474	5e-05	0.000226456	up	-0.44531	0.0323	0.0654236	no	0.9222	0.00025	0.00112827	no	BnaA01g07440D,BnaA01g07450D	A0A078HYA7	BnaA01g07440D protein(Brassica napus:BnaA01g07440D)	-	-	-	-	AT4G29420	-
XLOC_000370	chrA01:3478168-3479074	94.4139	207.059	71.1954	85.3079	294.129	504.959	186.933	289.375	107.384	140.773	178.171	52.7445	-1.24386	0.0004	0.00145875	down	0.655522	0.02715	0.0586654	no	0.614891	0.03	0.0614376	no	-1.22318	0.0004	0.00171052	down	BnaA01g07470D	A0A078I063	BnaA01g07470D protein(Brassica napus:BnaA01g07470D)	ko03010:Ribosome	GO:0006412:translation	GO:0003735:structural constituent of ribosome	GO:0005730:nucleolus;GO:0022627:cytosolic small ribosomal subunit	AT4G29390	RPS30B
XLOC_000373	chrA01:3532905-3534570	0	0	0	1.99615	0	0	0	0	0	0	0	0	positive_infinity	1	1	no	0	1	1	no	0	1	1	no	positive_infinity	1	1	no	BnaA01g07570D	A0A078IHM4	BnaA01g07570D protein(Brassica napus:BnaA01g07570D)	-	-	-	-	AT4G29310	-
XLOC_000376	chrA01:3561060-3563659	0.55477	0.143456	0.270581	0.327314	0.618537	0.607214	0.553401	0.291358	0.646302	0	0.0476064	0.490496	-0.678851	1	1	no	0.632579	1	1	no	1.43415	1	1	no	-1.52056	1	1	no	BnaA01g07610D	M4D3N5	ATP-dependent 6-phosphofructokinase(Brassica rapa subsp. pekinensis:Bra011089)	ko00680:Methane metabolism;ko03018:RNA degradation;ko00052:Galactose metabolism;ko01200:Carbon metabolism;ko04152:AMPK signaling pathway;ko01230:Biosynthesis of amino acids;ko00030:Pentose phosphate pathway;ko00051:Fructose and mannose metabolism;ko00010:Glycolysis / Gluconeogenesis	GO:0006002:fructose 6-phosphate metabolic process	GO:0003872:6-phosphofructokinase activity;GO:0005524:ATP binding;GO:0046872:metal ion binding	GO:0005829:cytosol;GO:0005886:plasma membrane	AT4G29220	PFK1
XLOC_000379	chrA01:3677108-3685312	0.639596	0.358648	0	0.0406287	0	0.348167	12.5821	16.4653	11.8289	5.68885	4.692	3.88755	1.37536	1	1	no	5.36283	5e-05	0.000226456	up	1.48004	5e-05	0.000232933	up	5.22616	5e-05	0.00026101	up	BnaA01g07750D	A0A078HBW5	DNA gyrase subunit B(Brassica napus:BnaA01g07750D)	-	GO:0006265:DNA topological change	GO:0003677:DNA binding;GO:0003918:DNA topoisomerase type II (ATP-hydrolyzing) activity;GO:0005524:ATP binding	GO:0005694:chromosome	AT5G04130	GYRBM
XLOC_000380	chrA01:3688083-3689174	0	0	0	0	0	0	0.917448	1.41276	3.08848	1.9277	2.71436	6.01659	0	1	1	no	positive_infinity	5e-05	0.000226456	up	-1.01596	0.06855	0.121783	no	positive_infinity	5e-05	0.00026101	up	-	-	-	-	-	-	-	-
XLOC_000381	chrA01:3692226-3700450	5.5476	4.94515	3.90509	2.45462	1.85301	5.42344	0	0	0	0	0	0	0.570973	0.26735	0.34861	no	positive_infinity	0.10435	0.176476	no	0	1	1	no	positive_infinity	0.10395	0.183838	no	BnaA01g07770D	A0A078HBV4	BnaA01g07790D protein(Brassica napus:BnaA01g07790D)	-	-	-	GO:0016021:integral component of membrane	-	-
XLOC_000382	chrA01:3704701-3705300	0	0	0	0	0	0	0	7.16817	0	0	0	0	0	1	1	no	positive_infinity	1	1	no	positive_infinity	1	1	no	0	1	1	no	BnaA01g07810D	D7MD52	Auxin-responsive protein(Arabidopsis lyrata subsp. lyrata:PAP2)	ko04075:Plant hormone signal transduction	GO:0006351:transcription, DNA-templated;GO:0006355:regulation of transcription, DNA-templated;GO:0009734:auxin-activated signaling pathway	-	GO:0005634:nucleus	AT4G29080	IAA27
XLOC_000383	chrA01:3718079-3719669	0	0	0	0	0	0	0	0	0	0	0.0610244	0	0	1	1	no	0	1	1	no	positive_infinity	1	1	no	positive_infinity	1	1	no	BnaA01g07850D	A0A078HBV7	BnaA01g07850D protein(Brassica napus:BnaA01g07850D)	-	-	GO:0030246:carbohydrate binding	GO:0016021:integral component of membrane	AT4G29050	-
XLOC_000384	chrA01:3737048-3741616	19.2807	23.7351	19.1078	11.5592	10.2834	15.3512	67.8955	60.6689	80.0013	31.1645	29.5051	31.9566	0.741972	0.00025	0.00096331	no	1.75837	5e-05	0.000226456	up	1.12992	5e-05	0.000232933	up	1.33892	5e-05	0.00026101	up	BnaA01g07910D	A0A078H9W0	BnaA01g07910D protein(Brassica napus:BnaA01g07910D)	ko01212:Fatty acid metabolism;ko00592:alpha-Linolenic acid metabolism;ko00071:Fatty acid degradation	GO:0006635:fatty acid beta-oxidation	GO:0003857:3-hydroxyacyl-CoA dehydrogenase activity	GO:0005777:peroxisome	AT4G29010	AIM1
XLOC_000385	chrA01:3771932-3774243	1.102	1.16258	0.838486	0.149386	0.563508	0.711629	3.64134	3.97832	3.70166	1.13019	0.844465	1.76743	1.12521	0.02515	0.051772	up	1.87687	5e-05	0.000226456	up	1.55965	5e-05	0.000232933	up	1.41274	0.004	0.0126025	up	BnaA01g07980D	A0A078HEK2	BnaA01g07980D protein(Brassica napus:BnaA01g07980D)	-	GO:0007165:signal transduction	-	-	AT4G28910	AFPH2
XLOC_000386	chrA01:3776545-3777867	0.145519	0	0	0	0	0	0.0977687	0.103505	0.154777	0	0.101473	0	positive_infinity	1	1	no	1.29638	1	1	no	1.76836	1	1	no	positive_infinity	1	1	no	BnaA01g07990D	A0A078HBU3	BnaA01g07990D protein(Brassica napus:BnaA01g07990D)	-	-	-	-	AT4G05540	-
XLOC_000387	chrA01:3787567-3788820	0.162795	0	0	0.225674	0	0.0589515	0.10939	0.113844	0.171068	0.0638526	0	0	-0.799152	1	1	no	1.2818	1	1	no	2.57714	1	1	no	-2.12382	1	1	no	BnaA01g08010D	A0A078H9V3	BnaA01g08010D protein(Brassica napus:BnaA01g08010D)	-	-	GO:0008270:zinc ion binding	GO:0016021:integral component of membrane	AT4G28890	ATL42
XLOC_000388	chrA01:3816062-3817547	3.93983	4.30488	8.18234	0.245476	1.07828	2.20881	0	0	0	0	0	0	2.22209	0.00045	0.00161505	up	negative_infinity	5e-05	0.000226456	down	0	1	1	no	negative_infinity	5e-05	0.00026101	down	BnaA01g08060D	A0A078H9U9	BnaA01g08060D protein(Brassica napus:BnaA01g08060D)	-	-	-	-	-	-
XLOC_000389	chrA01:3850688-3855000	2.79528	2.14555	1.36694	2.02279	1.57309	1.7453	3.85834	1.47106	5.00961	2.70214	1.24678	2.20791	0.241093	0.75315	0.804869	no	0.726227	0.3557	0.452609	no	0.701271	0.39915	0.494065	no	0.227014	0.73725	0.802401	no	BnaA01g08130D	A0A078HBT5	BnaA01g08140D protein(Brassica napus:BnaA01g08140D)	-	-	-	-	AT4G28770	-
XLOC_000391	chrA01:3939153-3942270	8.35694	9.30179	4.75288	3.62459	5.15148	3.04176	3.91188	5.68499	2.11399	1.87952	2.31545	2.29844	0.92093	5e-05	0.000224487	no	-0.929338	5e-05	0.000226456	no	0.817018	5e-05	0.000232933	no	-0.843485	5e-05	0.00026101	no	BnaA01g08270D	A0A078HCL0	BnaA01g08270D protein(Brassica napus:BnaA01g08270D)	-	-	GO:0004674:protein serine/threonine kinase activity;GO:0005524:ATP binding	GO:0016021:integral component of membrane	AT4G28650	MIK1
XLOC_000392	chrA01:3945372-3948016	0	0	0	0	0	0	0	0	0.0231094	0	0.0302526	0	0	1	1	no	positive_infinity	1	1	no	-0.443331	1	1	no	positive_infinity	1	1	no	BnaA01g08290D	A0A078HBS5	BnaA01g08290D protein(Brassica napus:BnaA01g08290D)	ko02010:ABC transporters	-	GO:0005524:ATP binding;GO:0042626:ATPase activity, coupled to transmembrane movement of substances	GO:0016021:integral component of membrane	AT4G28630	ABCB23
XLOC_000393	chrA01:3949077-3954007	0.568201	0.757956	0.299217	1.25272	1.80952	1.23169	0.0545259	1.05087e-09	1.7859e-113	1.69209e-08	3.93595e-08	1.02159e-10	-1.40348	0.272	0.353292	no	-4.87885	1	1	no	19.8332	1	1	no	-26.1542	0.11315	0.196027	no	BnaA01g08300D	A0A078H9S4	BnaA01g08310D protein(Brassica napus:BnaA01g08310D)	-	-	-	-	AT4G28600	NPGR2
XLOC_000395	chrA01:3969797-4011326	121.663	262.164	46.3861	21.5333	13.5034	26.3925	543.842	634.238	511.551	78.0397	88.8489	66.8525	2.81023	0.09465	0.154795	no	1.98442	0.2532	0.344121	no	2.81502	0.3797	0.475399	no	1.9522	0.1506	0.242585	no	BnaA01g08340D	P33525	Cruciferin CRU1(Brassica napus:CRU1)	-	-	GO:0045735:nutrient reservoir activity	-	AT4G28520	CRC
XLOC_000397	chrA01:4012061-4014097	6.45873	4.78345	4.85038	27.3184	27.8335	24.9378	33.6169	24.8391	30.6759	40.7824	52.6044	37.0252	-2.31514	5e-05	0.000224487	down	2.48008	5e-05	0.000226456	up	-0.590688	0.00215	0.00661549	no	0.726233	5e-05	0.00026101	no	BnaA01g08360D	A0A0D3A3R8	Uncharacterized protein(Brassica oleracea var. oleracea:-)	-	-	-	GO:0016020:membrane	AT4G28510	PHB1
XLOC_000398	chrA01:4024444-4025129	0	0	1.66288e-07	0.723583	0.000101805	0.0107101	0.160805	0.182302	0	0.111442	2.40786	1.11374	-22.0761	1	1	no	20.9823	1	1	no	-3.43447	0.1718	0.254778	no	2.32906	0.18475	0.283901	no	BnaA01g08420D	A0A078HCI1	BnaA01g08420D protein(Brassica napus:BnaA01g08420D)	-	-	-	GO:0016021:integral component of membrane	AT4G28485	DMP7
XLOC_000399	chrA01:4027291-4032865	13.4576	11.7309	8.47597	22.9557	25.8243	22.0597	7.16533	6.00304	7.1216	8.68161	9.22256	9.03601	-1.07361	5e-05	0.000224487	down	-0.720029	0.00015	0.00062312	no	-0.449722	0.01275	0.0300515	no	-1.37315	5e-05	0.00026101	down	BnaA01g08440D	M4D3H6	Uncharacterized protein(Brassica rapa subsp. pekinensis:Bra011030)	-	-	-	-	AT4G28470	RPN1B
XLOC_000400	chrA01:4072925-4075721	0	0.469838	0.208604	0	1.07756	0.723231	1.11351	0.490745	0.964616	2.692	2.23347	1.61747	-1.4132	1	1	no	1.93747	0.21505	0.308417	no	-1.39418	0.00345	0.00990325	down	1.88396	0.20655	0.307834	no	BnaA01g08510D	A0A078CRV1	BnaA01g08510D protein(Brassica napus:BnaA01g08510D)	-	-	GO:0005509:calcium ion binding	-	AT4G17615	CBL1
XLOC_000401	chrA01:4076520-4079678	0.823516	0.901744	0.934493	0.649532	0.364901	0.406801	0.738874	1.06154	0.674269	0.262268	0.474006	0.624015	0.904387	0.08035	0.13542	no	-0.0960723	0.8015	0.851625	no	0.829026	0.04965	0.0935011	no	-0.0439566	1	1	no	BnaA01g08520D	A0A078CPJ9	BnaA01g08520D protein(Brassica napus:BnaA01g08520D)	-	-	-	-	AT4G17620	-
XLOC_000402	chrA01:4079882-4081812	9.95687	8.64545	13.9247	11.322	10.2414	11.917	17.1608	21.6417	17.1095	26.5033	30.8775	29.2312	-0.0408024	0.87075	0.900565	no	0.789947	0.001	0.00340379	no	-0.669101	0.0009	0.00310567	no	1.39342	5e-05	0.00026101	up	BnaA01g08530D	A0A078CNJ9	Casein kinase II subunit beta(Brassica napus:BnaA01g08530D)	ko04520:Adherens junction;ko04712:Circadian rhythm - plant;ko03008:Ribosome biogenesis in eukaryotes;ko04530:Tight junction;ko04064:NF-kappa B signaling pathway;ko04310:Wnt signaling pathway	-	GO:0019887:protein kinase regulator activity	GO:0005956:protein kinase CK2 complex	AT4G17640	CKB2
XLOC_000403	chrA01:4082152-4083148	2.63613	1.10876	2.29944	3.6021	3.58109	2.76585	3.42395	2.77242	3.29004	8.56791	7.39905	8.39828	-0.719114	0.11075	0.175814	no	0.659663	0.0893	0.155999	no	-1.4018	5e-05	0.000232933	down	1.31359	0.0002	0.000923589	up	BnaA01g08540D	A0A078CPX8	BnaA01g08540D protein(Brassica napus:BnaA01g08540D)	-	-	-	-	-	-
XLOC_000404	chrA01:4101345-4103017	0.0757554	4.70616	0	0	0.0888336	0.275289	22.2962	32.0033	17.0176	16.7992	21.3514	19.2457	3.71976	0.0171	0.0374037	up	3.91137	5e-05	0.000226456	up	0.27787	0.12805	0.202361	no	7.32496	0.00905	0.0251042	up	BnaA01g08560D	A0A078CRV6	BnaA01g08560D protein(Brassica napus:BnaA01g08560D)	-	-	-	-	-	-
XLOC_000407	chrA01:4142213-4165867	39.9256	55.6131	47.57	20.29	18.5205	22.5285	98.9483	131.64	86.6401	80.2424	79.6877	69.7452	1.22289	5e-05	0.000224487	up	1.15713	5e-05	0.000226456	up	0.428621	0.0448	0.0858463	no	1.92781	5e-05	0.00026101	up	BnaA01g08630D	A0A078CNK7	BnaA01g08630D protein(Brassica napus:BnaA01g08630D)	ko04130:SNARE interactions in vesicular transport;ko04145:Phagosome	GO:0006886:intracellular protein transport;GO:0016192:vesicle-mediated transport;GO:0061025:membrane fusion	-	GO:0005622:intracellular;GO:0016021:integral component of membrane	AT4G17730	SYP23
XLOC_000409	chrA01:4163638-4164657	4.52652	4.07078	2.71436	2.87784	4.44295	1.67311	1.52055	2.88712	1.63852	1.93263	1.24418	2.05646	0.326858	0.7506	0.80282	no	-0.897135	0.6263	0.705976	no	0.173565	0.9297	0.948029	no	-0.762174	0.5988	0.686884	no	BnaA01g08680D	A0A078CNL1	BnaA01g08680D protein(Brassica napus:BnaA01g08680D)	-	-	-	GO:0016021:integral component of membrane	AT4G17790	-
XLOC_000410	chrA01:4192101-4194421	4.27774	4.43048	2.79764	5.82545	5.93088	5.41978	4.02424	3.69502	4.73711	3.5972	5.08139	3.12067	-0.57824	0.0308	0.0613428	no	0.125206	0.62525	0.705046	no	0.036694	0.87025	0.903213	no	-0.518431	0.038	0.0825981	no	BnaA01g08700D	A0A078CUH2	BnaA01g08700D protein(Brassica napus:BnaA01g08700D)	ko01230:Biosynthesis of amino acids;ko00330:Arginine and proline metabolism;ko01210:2-Oxocarboxylic acid metabolism	GO:0008152:metabolic process	GO:0016787:hydrolase activity	-	AT4G17830	-
XLOC_000414	chrA01:4232879-4236387	0	0	0	0	0	0.0638428	0	0	0	0	0	0	positive_infinity	1	1	no	0	1	1	no	0	1	1	no	positive_infinity	1	1	no	BnaA01g08760D	A0A078CRX5	BnaA01g08760D protein(Brassica napus:BnaA01g08760D)	ko04144:Endocytosis	-	GO:0005096:GTPase activator activity	-	AT4G17890	AGD8
XLOC_000415	chrA01:4244532-4246184	1.18999	0.209282	1.48742	0.810246	0.238926	0.133927	0.532948	0	0.426174	0	0.139824	0	1.28627	0.16665	0.242695	no	-1.57443	0.08705	0.152867	no	2.72707	1	1	no	-3.05276	1	1	no	BnaA01g08770D	A0A078CPM1	BnaA01g08770D protein(Brassica napus:BnaA01g08770D)	-	-	-	-	AT4G17900	-
XLOC_000416	chrA01:4254662-4256249	27.6036	20.4259	25.3669	7.0491	6.51392	6.82847	4.48534	6.73764	6.05085	4.35337	4.10538	2.89621	1.84846	5e-05	0.000224487	up	-2.07912	5e-05	0.000226456	down	0.566023	0.0102	0.0249175	no	-0.820703	0.0012	0.00446852	no	BnaA01g08800D	A0A078CUH8	BnaA01g08800D protein(Brassica napus:BnaA01g08800D)	-	-	-	-	-	-
XLOC_000417	chrA01:4260626-4261776	5.71494	0.890707	5.90923	2.15525	4.12723	2.43897	4.38584	7.49413	6.39778	11.2901	8.72786	6.69905	0.519833	0.35225	0.436907	no	0.552402	0.18865	0.281368	no	-0.586645	0.08315	0.142827	no	1.63796	0.0026	0.00872368	up	BnaA01g08820D	A0A078CPM4	BnaA01g08820D protein(Brassica napus:BnaA01g08820D)	-	-	-	-	AT4G17960	-
XLOC_000419	chrA01:4336738-4339434	0.367987	0.426687	0.549182	0.128228	0.214373	0.136242	0.278198	0.159354	0.288103	0.215012	0.0942917	0.072091	1.48638	1	1	no	-0.876572	1	1	no	0.88171	1	1	no	-0.303567	1	1	no	BnaA01g08930D	A0A078CNN4	BnaA01g08930D protein(Brassica napus:BnaA01g08930D)	-	-	GO:0000166:nucleotide binding;GO:0003676:nucleic acid binding	-	AT5G61960	ML1
XLOC_000420	chrA01:4345988-4349933	8.00642	10.9808	5.36764	5.31147	10.3907	5.37306	5.19359	6.94236	4.96705	3.11532	3.34492	3.28247	0.205218	0.3228	0.406724	no	-0.500942	0.014	0.0334558	no	0.774705	5e-05	0.000232933	no	-1.09267	5e-05	0.00026101	down	BnaA01g08950D	M4D9X7	Uncharacterized protein(Brassica rapa subsp. pekinensis:Bra013287)	-	-	-	-	-	-
XLOC_000421	chrA01:4351358-4352763	0.838151	0.473382	1.616	3.69988	4.55727	5.59161	1.79201	1.59635	2.03974	4.71719	4.34786	3.29634	-2.24051	5e-05	0.000224487	down	0.900605	0.01635	0.0381526	no	-1.22935	5e-05	0.000232933	down	-0.139953	0.57915	0.669445	no	BnaA01g08960D	A0A078CRZ1	BnaA01g08960D protein(Brassica napus:BnaA01g08960D)	-	-	GO:0005267:potassium channel activity	GO:0016021:integral component of membrane	AT4G18160	TPK3
XLOC_000424	chrA01:4366682-4369966	0	0	0	0.107984	0	0.0565092	0.627826	0.979101	1.17749	1.83092	1.70178	1.55193	positive_infinity	1	1	no	positive_infinity	5e-05	0.000226456	up	-0.90893	0.0134	0.0313277	no	4.97502	0.25315	0.353457	no	BnaA01g08990D	A0A078CQ29	BnaA01g08990D protein(Brassica napus:BnaA01g08990D)	-	-	GO:0003700:sequence-specific DNA binding transcription factor activity;GO:0043565:sequence-specific DNA binding	-	AT4G18170	WRKY28
XLOC_000427	chrA01:4380491-4381749	0.177082	0.459269	0.98136	1.22605	0.41646	1.91529	0.535449	1.24067	0.791907	3.06037	2.68507	3.83633	-1.13195	0.053	0.0961475	no	0.673982	0.1743	0.264307	no	-1.93406	5e-05	0.000232933	down	1.45232	0.001	0.00382981	up	BnaA01g09020D	A0A078CPN6	BnaA01g09020D protein(Brassica napus:BnaA01g09020D)	-	-	GO:0005215:transporter activity	GO:0016021:integral component of membrane	AT4G18220	PUP21
XLOC_000428	chrA01:4386935-4396941	0.0693667	0.218607	0.222644	0.0968604	0	0.0648576	1.69916	1.12377	1.22052	0.123767	0.310731	0.323956	1.66295	1	1	no	2.99793	5e-05	0.000226456	up	2.37552	5e-05	0.000232933	up	2.25173	1	1	no	BnaA01g09040D	A0A078CQ35	BnaA01g09040D protein(Brassica napus:BnaA01g09040D)	-	-	GO:0000166:nucleotide binding;GO:0003723:RNA binding	-	AT1G45100	-
XLOC_000432	chrA01:4455837-4458084	0.183909	4.05688e-33	0.609622	0.624243	0.875808	0.524604	1.88951e-40	9.49838e-40	0.125453	0.374728	0.164425	6.88707e-43	-1.35334	1	1	no	-2.64682	1	1	no	-2.16293	1	1	no	-1.87987	1	1	no	BnaA01g09110D	A0A078CS06	BnaA01g09110D protein(Brassica napus:BnaA01g09110D)	-	-	GO:0004252:serine-type endopeptidase activity	-	AT4G18370	DEGP5
XLOC_000433	chrA01:4458727-4461416	1.7361	2.20254	1.91707	0.558551	0.362941	0.485617	0.2094	0.092494	0.139368	0.138687	0.212856	0.348768	2.0581	0.00025	0.00096331	up	-3.71703	5e-05	0.000226456	down	-0.706872	1	1	no	-0.987939	1	1	no	BnaA01g09130D	A0A078CNQ6	BnaA01g09130D protein(Brassica napus:BnaA01g09130D)	-	-	GO:0003723:RNA binding	-	AT4G18375	-
XLOC_000434	chrA01:4464954-4466723	3.42781	3.68855	1.51754	5.77073	6.94213	6.01486	8.50105	5.09705	3.31531	3.86672	7.43702	3.41776	-1.1175	0.0002	0.000789588	down	0.981227	0.0003	0.00116635	no	0.160068	0.505	0.595737	no	-0.32353	0.19915	0.299482	no	BnaA01g09140D,BnaA01g09150D	M4D9Z3	Uncharacterized protein(Brassica rapa subsp. pekinensis:Bra013303)	-	-	-	-	AT4G18380	-
XLOC_000437	chrA01:4512974-4515379	0	0	0.1439	0	0	0.113232	0.314509	0.32702	0.0819207	0.0611536	0.16095	0.0613733	0.359842	1	1	no	2.3371	1	1	no	1.3165	1	1	no	1.3537	1	1	no	BnaA01g09240D	A0A078CQ61	BnaA01g09240D protein(Brassica napus:BnaA01g09240D)	-	-	-	-	AT4G18470	SNI1
XLOC_000438	chrA01:4516920-4523043	2.79617	2.05478	2.71479	0.948761	1.22308	1.82474	0.204948	0.451615	0.294978	0.0486055	0.191559	0.146724	0.923515	0.0013	0.00408855	no	-2.98497	5e-05	0.000226456	down	1.26475	1	1	no	-3.34746	0.00035	0.00151893	down	BnaA01g09260D	A0A078CS19	BnaA01g09260D protein(Brassica napus:BnaA01g09260D)	-	-	GO:0003676:nucleic acid binding;GO:0005524:ATP binding;GO:0008026:ATP-dependent helicase activity	-	AT4G18465	-
XLOC_000439	chrA01:4526367-4533022	0.593778	0.450681	1.38122	0	0	0	0.0614983	0.130237	0	0.169238	0.0651522	0.475789	positive_infinity	1	1	no	-3.65886	0.1284	0.207651	no	-1.91265	1	1	no	positive_infinity	1	1	no	BnaA01g09280D	M4DA05	Uncharacterized protein(Brassica rapa subsp. pekinensis:Bra013315)	-	-	-	-	-	-
XLOC_000440	chrA01:4534466-4617726	556.194	464.405	691.245	333.821	363.111	309.466	8.16879	8.73363	6.90066	2.61655	4.21084	2.89573	0.765845	0.0006	0.00207178	no	-6.15939	5e-05	0.000226456	down	1.25335	0.15405	0.234051	no	-6.67124	5e-05	0.00026101	down	BnaA01g09330D	-	-	-	-	-	-	-
XLOC_000441	chrA01:4540126-4544292	3.41392	2.46062	2.59008	2.17306	2.93838	3.51206	0.0278067	0	0	0	0	0.0324068	-0.0251169	0.9814	0.984979	no	-8.23232	0.09065	0.157898	no	-0.258932	1	1	no	-8.04868	0.0049	0.0150057	down	BnaA01g09300D,BnaA01g09310D,BnaA01g09320D	A0A0D3A476	Uncharacterized protein(Brassica oleracea var. oleracea:-)	-	GO:0006260:DNA replication	GO:0003677:DNA binding;GO:0003887:DNA-directed DNA polymerase activity;GO:0005524:ATP binding	GO:0009360:DNA polymerase III complex	AT4G18820	-
XLOC_000442	chrA01:4548199-4552433	0	0	0	0	0	0	0	0	0	0	0	0.0518731	0	1	1	no	0	1	1	no	positive_infinity	1	1	no	positive_infinity	1	1	no	BnaA01g09330D	A0A078CNS0	BnaA01g09330D protein(Brassica napus:BnaA01g09330D)	-	-	-	-	AT4G18490	-
XLOC_000445	chrA01:4574079-4578341	4.65294	2.09286	5.82161	0.482697	1.38518	0.804579	0.133053	0.102984	0.129264	0.154356	0.101541	0.116418	2.23133	0.41795	0.502759	no	-5.09465	0.11835	0.194891	no	-0.0694274	1	1	no	-2.82228	0.16175	0.256268	no	BnaA01g09360D	A0A078CS31	BnaA01g09360D protein(Brassica napus:BnaA01g09360D)	-	-	-	GO:0016021:integral component of membrane	AT4G18530	-
XLOC_000446	chrA01:4599634-4602454	8.89345	7.15882	5.57506	4.22401	8.87484	4.05911	3.48907	3.0675	1.82639	2.56584	2.42637	1.85431	0.330674	0.7824	0.829349	no	-1.35832	0.17675	0.267163	no	0.253252	0.72935	0.792803	no	-1.30365	0.12045	0.205688	no	BnaA01g09370D	A0A078CPR6	BnaA01g09370D protein(Brassica napus:BnaA01g09370D)	-	-	-	-	AT4G18570	-
XLOC_000447	chrA01:4604141-4605172	8.54365	7.1864	11.9637	11.2145	9.45233	13.7171	12.6008	10.4317	20.2938	18.7291	30.498	20.4353	-0.310194	0.85495	0.888005	no	0.656985	0.4843	0.578603	no	-0.728288	0.20445	0.292468	no	1.04209	0.25865	0.359098	no	BnaA01g09390D	M4DA16	Uncharacterized protein(Brassica rapa subsp. pekinensis:Bra013326)	ko03430:Mismatch repair;ko03030:DNA replication;ko03460:Fanconi anemia pathway;ko03440:Homologous recombination;ko03420:Nucleotide excision repair	GO:0006260:DNA replication;GO:0006281:DNA repair;GO:0006310:DNA recombination	GO:0003677:DNA binding	GO:0005634:nucleus	AT4G18590	RPA3B
XLOC_000448	chrA01:4606098-4607454	3.60246	5.93872	11.7428	7.5318	9.38242	2.86208	10.0485	6.50513	11.856	7.19147	11.54	5.84698	0.100602	0.93325	0.948236	no	0.429064	0.73145	0.794639	no	0.165123	0.90405	0.929381	no	0.335741	0.7671	0.825668	no	BnaA01g09400D	M4DA17	Uncharacterized protein(Brassica rapa subsp. pekinensis:Bra013327)	-	-	-	-	AT4G18593	-
XLOC_000449	chrA01:4607772-4611617	0.291997	1.39688e-05	7.65627e-05	2.69221e-11	0.790357	0.216207	0.113234	2.39947e-05	4.94841e-06	9.98748e-15	0.324309	0.255666	-1.78802	1	1	no	-1.35366	1	1	no	-2.39997	1	1	no	-0.780063	1	1	no	BnaA01g09410D	M4DA19	Uncharacterized protein(Brassica rapa subsp. pekinensis:Bra013329)	-	GO:0030036:actin cytoskeleton organization	-	GO:0005856:cytoskeleton	AT4G18596	-
XLOC_000450	chrA01:4627340-4627930	0.25905	0	0	0	0	0.168849	0.174006	0.190018	0.704009	0.631619	0.369945	0.208515	0.636979	1	1	no	2.05118	1	1	no	-0.229265	1	1	no	2.87275	1	1	no	BnaA01g09440D	A0A078CQ83	BnaA01g09440D protein(Brassica napus:BnaA01g09440D)	-	-	-	-	AT4G18610	LSH9
XLOC_000451	chrA01:4636999-4637499	2.20866	5.18726	7.41851	0	0	0.900588	1.23604	0.278377	4.70138	0.917847	0.269043	0.300482	4.05399	0.0852	0.142061	no	-1.23667	0.02675	0.0579209	down	2.00923	0.0356	0.0709297	up	0.754884	1	1	no	BnaA01g09460D	A0A078CS41	BnaA01g09460D protein(Brassica napus:BnaA01g09460D)	ko04075:Plant hormone signal transduction	-	-	-	-	-
XLOC_000452	chrA01:4640416-4641965	0	0	0	0	0	0	0	0	0	0	0.0471039	0	0	1	1	no	0	1	1	no	positive_infinity	1	1	no	positive_infinity	1	1	no	BnaA01g09470D	A0A078CPS7	BnaA01g09470D protein(Brassica napus:BnaA01g09470D)	-	-	-	-	AT4G18630	-
XLOC_000453	chrA01:4643532-4646490	0.324837	0.47832	0.170483	0	0	0.103059	0.280659	0.225093	0.605569	0	0.0317112	0.145465	3.25458	1	1	no	0.204048	1	1	no	2.61135	1	1	no	0.797925	1	1	no	BnaA01g09480D	A0A078CNT0	BnaA01g09480D protein(Brassica napus:BnaA01g09480D)	-	-	GO:0004672:protein kinase activity;GO:0005524:ATP binding	GO:0016021:integral component of membrane	AT4G18640	MDIS2
XLOC_000454	chrA01:4658554-4659042	6.06817	2.04261	2.68208	0	0	0.401649	0.58154	0	0.534154	0	0	0.756413	4.76464	0.11825	0.185358	no	-3.25896	0.21675	0.30962	no	0.51943	1	1	no	0.925576	1	1	no	BnaA01g09500D	A0A078CUM8	BnaA01g09500D protein(Brassica napus:BnaA01g09500D)	-	GO:0006351:transcription, DNA-templated	GO:0043565:sequence-specific DNA binding	-	-	-
XLOC_000455	chrA01:4678998-4682016	5.90492	7.32522	5.41881	4.55412	4.54536	3.4654	8.58334	9.2275	9.84368	4.45789	3.95363	7.47949	0.568335	0.0201	0.042907	no	0.578635	0.00965	0.0243771	no	0.761254	0.0002	0.000822514	no	0.357303	0.14575	0.236367	no	BnaA01g09530D	D7M9F8	Putative uncharacterized protein(Arabidopsis lyrata subsp. lyrata:ARALYDRAFT_914806)	ko04075:Plant hormone signal transduction	GO:0009729:detection of brassinosteroid stimulus;GO:0009733:response to auxin;GO:0009742:brassinosteroid mediated signaling pathway;GO:0009825:multidimensional cell growth;GO:0009965:leaf morphogenesis;GO:0046777:protein autophosphorylation;GO:0046827:positive regulation of protein export from nucleus;GO:0048765:root hair cell differentiation	GO:0004674:protein serine/threonine kinase activity;GO:0005524:ATP binding	GO:0005886:plasma membrane	AT4G18710	ASK7
XLOC_000456	chrA01:4682319-4688809	77.6844	52.4199	81.2111	176.761	130.442	151.452	2.63694	4.61838	7.10318	6.60676	5.95708	4.96137	-1.11689	0.00085	0.00281287	down	-3.87035	5e-05	0.000226456	down	-0.329359	0.4383	0.531998	no	-4.68637	5e-05	0.00026101	down	BnaA01g09540D	A0A078CPT7	BnaA01g09570D protein(Brassica napus:BnaA01g09570D)	ko03010:Ribosome	-	-	GO:0016021:integral component of membrane	AT4G18730	RPL11D
XLOC_000457	chrA01:4684756-4687365	0.169394	0.383392	0.279575	2.08165	1.77164	0.884806	0.136603	0.187198	0.123501	0.500296	0.230927	0.265084	-2.51273	0.1726	0.249441	no	-0.886548	1	1	no	-1.19396	1	1	no	-2.22673	0.01715	0.0428665	down	BnaA01g09560D	A0A078CS52	BnaA01g09560D protein(Brassica napus:BnaA01g09560D)	-	-	GO:0008270:zinc ion binding	-	AT4G18750	DOT4
XLOC_000459	chrA01:4742204-4747271	9.09049	9.13395	7.631	4.70576	7.52806	4.65674	4.57109	4.55211	3.95689	3.35694	3.34869	3.8101	0.6121	0.0028	0.00794919	no	-0.973476	5e-05	0.000226456	no	0.276196	0.1484	0.227761	no	-0.663315	0.0006	0.00243813	no	BnaA01g09650D	A0A078CUP4	BnaA01g09650D protein(Brassica napus:BnaA01g09650D)	-	GO:0006260:DNA replication	GO:0003677:DNA binding;GO:0003887:DNA-directed DNA polymerase activity;GO:0005524:ATP binding	GO:0009360:DNA polymerase III complex	AT4G18820	-
XLOC_000460	chrA01:4749288-4750268	0	0	0	0.156468	0	0.0805517	0	0	0	0	0	0	positive_infinity	1	1	no	0	1	1	no	0	1	1	no	positive_infinity	1	1	no	BnaA01g09660D	A0A078CS63	BnaA01g09660D protein(Brassica napus:BnaA01g09660D)	-	-	-	-	AT4G18830	OFP5
XLOC_000462	chrA01:4771875-4774430	0.434147	0.151438	0.673407	0	0.516832	0.100856	1.84736	1.13203	3.00104	0.459796	0	0	1.01895	1	1	no	2.25938	0.00445	0.012516	up	3.64854	0.0195	0.0429188	up	-0.399237	1	1	no	BnaA01g09700D	A0A078CUP9	BnaA01g09700D protein(Brassica napus:BnaA01g09700D)	-	GO:0006351:transcription, DNA-templated;GO:0009742:brassinosteroid mediated signaling pathway	GO:0003700:sequence-specific DNA binding transcription factor activity	-	AT4G18890	BEH3
XLOC_000463	chrA01:4775396-4778953	43.2304	43.5495	33.2683	62.5731	76.387	55.7129	25.3331	27.2662	21.9652	36.0603	39.7348	38.4692	-0.69872	0.0001	0.000423695	no	-0.677798	0.00075	0.00264035	no	-0.654116	0.00025	0.00100522	no	-0.74738	5e-05	0.00026101	no	BnaA01g09710D	A0A078CS69	BnaA01g09710D protein(Brassica napus:BnaA01g09710D)	-	-	-	-	AT4G18905	-
XLOC_000464	chrA01:4783487-4789457	91.2389	94.4139	92.1686	71.6405	66.3114	53.4429	61.3293	50.6	39.8972	47.37	38.1064	30.8624	0.536687	0.01825	0.0395085	no	-0.861659	0.0005	0.00184341	no	0.34375	0.14245	0.2203	no	-0.69489	0.00185	0.00649795	no	BnaA01g09720D,BnaA01g09730D	A0A078CPV6	BnaA01g09720D protein(Brassica napus:BnaA01g09720D)	-	-	GO:0005215:transporter activity	GO:0016021:integral component of membrane	AT4G18910	NIP1-2
XLOC_000465	chrA01:4791306-4794334	1.65269	2.20935	1.80464	10.4616	8.89661	10.03	9.16414	5.72348	12.4463	2.99421	3.50897	6.05437	-2.37436	5e-05	0.000224487	down	2.28301	5e-05	0.000226456	up	1.08026	5e-05	0.000232933	up	-1.20783	5e-05	0.00026101	down	BnaA01g09740D	W8RZX4	Mitogen activated kinase kinase kinase Raf27(Brassica napus:Raf27)	-	-	GO:0004672:protein kinase activity;GO:0005524:ATP binding	-	AT4G18950	-
XLOC_000469	chrA01:4828149-4834222	1.91252	1.18813	1.55742	0.408817	0.196876	0.401019	0.232883	0.298379	0.243156	0.244606	0.165722	0.209416	2.21364	5e-05	0.000224487	up	-2.58065	5e-05	0.000226456	down	0.283052	1	1	no	-0.676572	1	1	no	BnaA01g09820D	M4DA60	Uncharacterized protein(Brassica rapa subsp. pekinensis:Bra013370)	-	GO:0010426:DNA methylation on cytosine within a CHH sequence;GO:0034605:cellular response to heat	GO:0003682:chromatin binding;GO:0003886:DNA (cytosine-5-)-methyltransferase activity	GO:0005634:nucleus	AT4G19020	CMT2
XLOC_000470	chrA01:4867562-4870503	5.12738	5.70391	7.51782	6.71237	6.37583	6.6882	3.75449	5.05774	4.80364	8.15495	8.53041	9.35082	-0.107942	0.7563	0.807578	no	-0.42136	0.22925	0.322134	no	-0.97351	0.00125	0.00412975	no	0.41827	0.12715	0.213978	no	BnaA01g09870D	A0A0D3A4A3	Uncharacterized protein(Brassica oleracea var. oleracea:-)	-	-	-	GO:0016021:integral component of membrane	AT4G19140	-
XLOC_000471	chrA01:4874950-4877728	0.799748	1.00987	0.985543	1.75554	2.71818	1.50382	0.940521	1.00222	0.949772	1.49766	1.54459	2.12056	-1.09964	0.0026	0.00745235	down	0.0593414	0.85655	0.894725	no	-0.873993	0.00275	0.00818309	no	-0.192333	0.50595	0.604309	no	BnaA01g09890D	A0A078CQC7	BnaA01g09890D protein(Brassica napus:BnaA01g09890D)	-	-	-	-	AT4G19160	-
XLOC_000472	chrA01:4881075-4883041	4.12633	4.78168	2.1873	5.62738	8.05037	3.91506	0.607034	2.03478	0.310315	10.5489	13.0904	18.8889	-0.66826	0.00705	0.0176293	no	-1.90741	5e-05	0.000226456	down	-3.87491	5e-05	0.000232933	down	1.29151	5e-05	0.00026101	up	BnaA01g09900D	A0A078CUR6	BnaA01g09900D protein(Brassica napus:BnaA01g09900D)	ko00906:Carotenoid biosynthesis	-	GO:0016702:oxidoreductase activity, acting on single donors with incorporation of molecular oxygen, incorporation of two atoms of oxygen	-	AT4G19170	CCD4
XLOC_000473	chrA01:4893375-4895893	14.7137	13.8023	11.7558	21.2296	22.5407	23.9347	3.66735	3.82584	2.37706	4.84228	4.68671	5.24581	-0.748868	0.0001	0.000423695	no	-2.01987	5e-05	0.000226456	down	-0.619198	0.004	0.0112304	no	-2.17446	5e-05	0.00026101	down	BnaA01g09930D	A0A078CNY0	BnaA01g09930D protein(Brassica napus:BnaA01g09930D)	-	-	-	-	AT4G19190	-
XLOC_000474	chrA01:4897643-4899314	2.23075	2.33714	1.52542	17.1231	38.7934	18.8336	8.37044	3.74309	9.44982	7.60783	5.24505	7.80558	-3.62023	5e-05	0.000224487	down	1.83663	5e-05	0.000226456	up	0.0171504	0.9479	0.961672	no	-1.8358	5e-05	0.00026101	down	BnaA01g09940D	D7MXP3	Expressed protein(Arabidopsis lyrata subsp. lyrata:ARALYDRAFT_920725)	-	-	-	-	AT4G19200	-
XLOC_000476	chrA01:4907108-4910835	50.652	55.5486	43.6772	22.7659	29.642	28.6617	73.6528	91.4459	65.6328	63.5011	70.2006	70.6417	0.886541	5e-05	0.000224487	no	0.631165	0.00395	0.011293	no	0.137983	0.5086	0.599168	no	1.35536	5e-05	0.00026101	up	BnaA01g09970D	A0A078EW61	BnaA01g09970D protein(Brassica napus:BnaC05g46060D)	-	-	GO:0005524:ATP binding;GO:0016887:ATPase activity	-	AT4G19210	ABCE2
XLOC_000477	chrA01:4995218-4998864	0	0	0	0.0799916	0.0671505	0.38037	0.0772667	0.159814	0.0601434	0.359115	0.354377	0.541394	positive_infinity	1	1	no	positive_infinity	1	1	no	-2.10958	1	1	no	1.27337	1	1	no	BnaA01g10020D	A0A078CPZ1	BnaA01g10020D protein(Brassica napus:BnaA01g10020D)	-	-	-	GO:0016021:integral component of membrane	AT4G19450	-
XLOC_000478	chrA01:5002281-5008618	1.99148	1.88158	1.52808	0.315305	0.371859	0.139041	1.21921	2.08144	1.40252	0.582059	0.569952	0.571686	2.70489	5e-05	0.000224487	up	-0.192245	0.3892	0.48622	no	1.4118	5e-05	0.000232933	up	1.08143	1	1	no	BnaA01g10040D	A0A078CQE2	BnaA01g10040D protein(Brassica napus:BnaA01g10040D)	-	GO:0007165:signal transduction	GO:0043531:ADP binding;GO:0046872:metal ion binding	-	-	-
XLOC_000479	chrA01:5008742-5016023	5.48435	6.58466	5.66263	2.16673	2.07706	1.90716	6.86569	9.42785	7.07523	2.33003	2.98326	3.52077	1.52695	5e-05	0.000224487	up	0.406926	0.04075	0.08229	no	1.36712	5e-05	0.000232933	up	0.542592	0.01235	0.0326082	no	BnaA01g10050D	A0A0D3A4E1	Uncharacterized protein(Brassica oleracea var. oleracea:-)	-	GO:0042147:retrograde transport, endosome to Golgi	-	GO:0005829:cytosol	AT4G19490	VPS54
XLOC_000480	chrA01:5016299-5018324	4.65748	2.44884	5.43435	2.16436	3.5054	5.65721	0.995245	0.836074	0.591688	0.276042	0.0484314	0.273476	0.150486	0.62715	0.697801	no	-2.36294	5e-05	0.000226456	down	1.98037	0.0065	0.0170053	up	-4.22292	0.0003	0.00132604	down	BnaA01g10060D	A0A078CS95	BnaA01g10060D protein(Brassica napus:BnaA01g10060D)	-	-	-	-	AT4G19540	INDL
XLOC_000481	chrA01:5019501-5021590	0	0	0	0.234289	0	0	0	0.0591723	0	0	0.0582233	0	positive_infinity	1	1	no	positive_infinity	1	1	no	0.00371638	1	1	no	-1.97971	1	1	no	BnaA01g10070D	A0A078CPZ7	BnaA01g10070D protein(Brassica napus:BnaA01g10070D)	-	GO:0000079:regulation of cyclin-dependent protein serine/threonine kinase activity;GO:0006355:regulation of transcription, DNA-templated	-	GO:0005634:nucleus	-	-
XLOC_000483	chrA01:5026516-5028512	0.125841	0.51808	0.436707	0	0	0.155679	0	0.183194	0.386212	0.20589	0	0.0982523	2.80873	1	1	no	-0.913161	1	1	no	0.860058	1	1	no	0.994793	1	1	no	BnaA01g10090D	M4DA94	Uncharacterized protein(Brassica rapa subsp. pekinensis:Bra013404)	-	-	-	-	AT4G19590	-
XLOC_000484	chrA01:5028938-5037168	27.2016	18.6321	31.5551	34.9337	37.06	47.3875	18.6131	22.8602	17.3739	43.5205	28.958	30.3884	-0.623602	0.0408	0.0773975	no	-0.387089	0.197	0.288986	no	-0.844517	0.00085	0.00295789	no	-0.191256	0.4181	0.522376	no	BnaA01g10100D	A0A078CUT1	BnaA01g10100D protein(Brassica napus:BnaA01g10100D)	-	-	GO:0000166:nucleotide binding;GO:0003723:RNA binding	-	AT4G19610	-
XLOC_000488	chrA01:5067888-5069654	0.218643	0.280768	0.231892	0	0.175889	0	0.477747	0.770403	0.0328194	1.13201e-23	5.44011e-07	1.46426e-87	2.0419	1	1	no	0.813654	1	1	no	21.136	1	1	no	-18.2803	1	1	no	BnaA01g10200D	A0A078CUT9	BnaA01g10200D protein(Brassica napus:BnaA01g10200D)	-	GO:0006355:regulation of transcription, DNA-templated	GO:0003690:double-stranded DNA binding	-	AT4G19650	-
XLOC_000490	chrA01:5088312-5090996	2.56298	3.12907	3.35284	0.286313	0.198571	0.356929	0	0	0	0	0	0	3.42806	5e-05	0.000224487	up	negative_infinity	5e-05	0.000226456	down	0	1	1	no	positive_infinity	1	1	no	-	Q9C697	Reverse transcriptase, putative; 16838-20266(Arabidopsis thaliana:T6B12.3)	-	-	GO:0003676:nucleic acid binding;GO:0003964:RNA-directed DNA polymerase activity	-	-	-
XLOC_000493	chrA01:5147263-5150969	1.1963	1.67515	1.47237	0.64793	0.340183	0.769604	0.98285	1.1035	1.41167	0.812655	0.486324	1.21141	1.30842	0.00095	0.00310258	up	-0.301765	0.27105	0.363469	no	0.439569	0.10125	0.167735	no	0.534465	0.1357	0.223784	no	BnaA01g10310D	A0A078CSC4	Potassium transporter(Brassica napus:BnaA01g10310D)	-	-	GO:0015079:potassium ion transmembrane transporter activity	GO:0016021:integral component of membrane	AT4G19960	KUP9
XLOC_000494	chrA01:5152360-5154921	0	0.0982399	0	0	0	0	0	0.0663907	0	0	0	0	positive_infinity	1	1	no	-0.564342	1	1	no	positive_infinity	1	1	no	0	1	1	no	BnaA01g10320D	A0A078CQ25	BnaA01g10320D protein(Brassica napus:BnaA01g10320D)	-	GO:0071555:cell wall organization	GO:0016757:transferase activity, transferring glycosyl groups	GO:0000139:Golgi membrane	AT4G19970	-
XLOC_000495	chrA01:5166081-5169311	0.513667	0.86854	0.538474	0.409714	0.511956	0.655901	0.887634	1.19193	1.1088	0.8845	0.850797	1.03386	0.284827	1	1	no	0.741106	0.0266	0.0576673	no	0.165289	0.55015	0.637807	no	0.833353	0.0299	0.0678349	no	-	A0A0D3A4J2	Uncharacterized protein(Brassica oleracea var. oleracea:FRS1)	-	GO:0006355:regulation of transcription, DNA-templated	GO:0008270:zinc ion binding	-	-	-
XLOC_000496	chrA01:5174235-5174855	0	0	0	0	0	0	0	0	0.12757	0	0	0	0	1	1	no	positive_infinity	1	1	no	positive_infinity	1	1	no	0	1	1	no	BnaA01g10350D	A0A078CUV6	BnaA01g10350D protein(Brassica napus:BnaA01g10350D)	-	-	-	-	-	-
XLOC_000497	chrA01:5180128-5181479	6.91814	12.7799	8.30403	18.2234	20.9119	18.1105	8.3433	10.0502	19.6997	27.4731	24.8786	30.7981	-1.03294	0.00605	0.0154727	down	0.456114	0.17385	0.263789	no	-1.16863	0.0001	0.000442081	down	0.559483	0.03845	0.08341	no	BnaA01g10370D	A0A078CQ30	BnaA01g10370D protein(Brassica napus:BnaA01g10370D)	-	-	GO:0000166:nucleotide binding;GO:0003676:nucleic acid binding	-	AT4G20030	-
XLOC_000498	chrA01:5199017-5202110	0	0.050438	0	0	0	0.144613	0.756023	0.576593	1.14951	0	0.0668861	0	-1.50803	1	1	no	5.63823	0.1909	0.282962	no	5.16924	0.13755	0.214338	no	-1.07859	1	1	no	BnaA01g10420D	A0A078CQ34	BnaA01g10420D protein(Brassica napus:BnaA01g10420D)	-	-	-	GO:0016021:integral component of membrane	AT4G20110	VSR7
XLOC_000499	chrA01:5205496-5209500	0	0	0	0	0	0.0462902	0.0208056	0	0	0	0.0210907	0	positive_infinity	1	1	no	positive_infinity	1	1	no	-0.0677003	1	1	no	-1.10027	1	1	no	BnaA01g10430D	A0A078CP45	BnaA01g10430D protein(Brassica napus:BnaA01g10430D)	-	-	GO:0004674:protein serine/threonine kinase activity;GO:0005524:ATP binding	GO:0016021:integral component of membrane	AT4G20140	GSO1
XLOC_000501	chrA01:5220489-5222564	5.47757	5.19039	4.62323	0.90622	1.06809	1.57428	2.84823	1.81633	3.14252	1.88671	3.7574	3.07331	2.10981	5e-05	0.000224487	up	-0.957966	0.00035	0.0013396	no	-0.201119	0.40965	0.50448	no	1.31875	0.00045	0.0018968	up	BnaA01g10460D	A0A078CSE2	BnaA01g10460D protein(Brassica napus:BnaA01g10460D)	-	-	-	GO:0016021:integral component of membrane	AT4G20170	GALS3
XLOC_000502	chrA01:5230820-5232122	4.1191	3.58267	1.89202	0.671675	1.6508	2.82432	11.6983	14.3687	14.3504	23.3339	21.7344	19.3846	0.902574	0.03025	0.0604248	no	2.08389	5e-05	0.000226456	up	-0.712929	0.0003	0.00118319	no	3.67045	5e-05	0.00026101	up	BnaA01g10490D	A0A078CQJ8	BnaA01g10490D protein(Brassica napus:BnaA01g10490D)	ko03022:Basal transcription factors	GO:0006367:transcription initiation from RNA polymerase II promoter	-	GO:0005634:nucleus	AT4G20280	TAF11
XLOC_000503	chrA01:5232926-5236781	0.540944	0.23416	0	0.23672	0.198661	0.22876	4.08502	2.84964	3.53032	0.678784	2.04116	2.11435	0.225722	1	1	no	3.76437	0.05725	0.108528	no	1.07511	0.00215	0.00661549	up	2.88335	0.00095	0.0036616	up	BnaA01g10500D	A0A078CUX3	BnaA01g10500D protein(Brassica napus:BnaA01g10500D)	-	-	-	-	AT4G20300	-
XLOC_000504	chrA01:5237149-5239503	1.42741	1.27922	1.44725	0.770518	1.34888	0.742733	2.76077	2.93154	2.34343	3.44415	3.76001	4.04809	0.534703	0.135	0.205858	no	0.961011	0.00055	0.00200783	no	-0.523723	0.01855	0.041186	no	1.99518	5e-05	0.00026101	up	BnaA01g10510D	M4DAE4	Uncharacterized protein(Brassica rapa subsp. pekinensis:Bra013454)	ko04141:Protein processing in endoplasmic reticulum	GO:0071475:cellular hyperosmotic salinity response	GO:0004222:metalloendopeptidase activity	GO:0000139:Golgi membrane;GO:0016021:integral component of membrane	AT4G20310	S2P
XLOC_000505	chrA01:5263281-5263544	1139.01	675.593	1348.84	2019.41	753.147	1417.26	1533.52	1569.83	1019.53	5397.97	5007.24	2312.63	-0.402755	0.1342	0.204892	no	0.390298	0.0997	0.170115	no	-1.66496	5e-05	0.000232933	down	1.62845	5e-05	0.00026101	up	BnaA01g10520D	A0A078CQ48	BnaA01g10520D protein(Brassica napus:BnaA01g10520D)	-	-	-	-	-	-
XLOC_000506	chrA01:5270565-5274242	0.0526453	0	0	0.146607	0	0.0776379	0.0707543	0.255776	0.0550239	0.205333	0.324187	0	-2.08163	1	1	no	2.8551	1	1	no	-0.505263	1	1	no	1.27119	1	1	no	BnaA01g10530D	A0A078CP57	CTP synthase(Brassica napus:BnaA01g10530D)	ko00240:Pyrimidine metabolism	GO:0006541:glutamine metabolic process;GO:0044210:'de novo' CTP biosynthetic process	GO:0003883:CTP synthase activity;GO:0005524:ATP binding	-	AT4G20320	-
XLOC_000507	chrA01:5275170-5280965	5.46246	6.34997	4.51382	5.98016	8.42427	7.85101	10.7038	12.7921	9.50396	13.0121	14.529	14.3507	-0.447217	0.02835	0.0571838	no	1.02432	5e-05	0.000226456	up	-0.381747	0.08955	0.151737	no	0.934092	5e-05	0.00026101	no	BnaA01g10540D,BnaA01g10550D	A0A078CQK4	BnaA01g10540D protein(Brassica napus:BnaA01g10540D)	-	-	GO:0016491:oxidoreductase activity	GO:0005634:nucleus	AT4G20325	-
XLOC_000509	chrA01:5288022-5289847	33.3977	35.4732	24.6664	42.4572	44.9297	38.1922	16.4683	24.536	12.0294	29.9295	25.6691	19.1568	-0.425596	0.06	0.106663	no	-0.811296	5e-05	0.000226456	no	-0.531719	0.01265	0.0298564	no	-0.724796	0.0012	0.00446852	no	BnaA01g10580D	A0A078CP61	BnaA01g10580D protein(Brassica napus:BnaA01g10580D)	-	-	-	-	AT4G20380	LSD1
XLOC_000510	chrA01:5290630-5295871	7.11466	6.15022	6.39633	6.83842	8.27609	6.88856	4.15894	4.38902	4.08694	3.01044	4.16196	5.08424	-0.162866	0.5104	0.591601	no	-0.628639	0.0092	0.0234157	no	0.00608227	0.97615	0.982071	no	-0.824453	0.0001	0.000494691	no	BnaA01g10590D	A0A078CQL1	BnaA01g10590D protein(Brassica napus:BnaA01g10590D)	-	-	-	GO:0005634:nucleus	AT4G20400	JMJ14
XLOC_000512	chrA01:5320290-5327092	0.3684	0.574495	0.586515	0.992933	1.889	0.681239	2.37182	1.59305	2.47267	4.79303	3.77321	3.47804	-1.22541	0.01145	0.0266287	down	2.08588	5e-05	0.000226456	up	-0.947071	0.0091	0.0226287	no	1.77826	5e-05	0.00026101	up	BnaA01g10660D,BnaA01g10670D	M4DAF9	Uncharacterized protein(Brassica rapa subsp. pekinensis:Bra013469)	-	-	-	-	AT4G20740	-
XLOC_000514	chrA01:5344280-5345860	0	0	0	0	0	0.0446198	0	0	0	0	0	0	positive_infinity	1	1	no	0	1	1	no	0	1	1	no	positive_infinity	1	1	no	BnaA01g10720D	A0A078CQ72	BnaA01g10720D protein(Brassica napus:BnaA01g10720D)	-	-	GO:0016614:oxidoreductase activity, acting on CH-OH group of donors;GO:0050660:flavin adenine dinucleotide binding	-	AT4G20800	-
XLOC_000515	chrA01:5351767-5353374	2.20449	1.29227	2.35718	0.248616	0.0696223	0.393676	0.320298	0.497137	0.342944	0.186159	0.163294	0.280608	3.0468	0.0007	0.00237684	up	-2.32789	5e-05	0.000226456	down	0.845738	1	1	no	-0.154026	1	1	no	BnaA01g10740D	A0A078CQM9	BnaA01g10740D protein(Brassica napus:BnaA01g10740D)	-	-	GO:0016614:oxidoreductase activity, acting on CH-OH group of donors;GO:0050660:flavin adenine dinucleotide binding	-	AT4G20820	-
XLOC_000516	chrA01:5357496-5359731	3.49186	3.15982	3.06264	5.09629	7.34992	6.87535	2.5708	2.66468	4.484	8.41827	8.92652	10.4674	-0.991964	0.0001	0.000423695	no	0.0114813	0.96405	0.973552	no	-1.55831	5e-05	0.000232933	down	0.546341	0.00685	0.0198747	no	BnaA01g10750D	A0A078CV02	BnaA01g10750D protein(Brassica napus:BnaA01g10750D)	-	-	GO:0016614:oxidoreductase activity, acting on CH-OH group of donors;GO:0050660:flavin adenine dinucleotide binding	-	AT4G20830	-
XLOC_000518	chrA01:5401995-5403514	6.49691	6.57107	8.19276	8.18664	9.98055	10.4276	16.5594	14.7529	12.5789	22.173	20.8889	15.8566	-0.427208	0.06115	0.108355	no	1.05562	5e-05	0.000226456	up	-0.464959	0.01145	0.0274827	no	1.06654	5e-05	0.00026101	up	BnaA01g10800D	A0A0D3A4N8	Uncharacterized protein (Fragment)(Brassica oleracea var. oleracea:-)	ko04540:Gap junction;ko04145:Phagosome	GO:0007017:microtubule-based process	GO:0003924:GTPase activity;GO:0005200:structural constituent of cytoskeleton;GO:0005525:GTP binding	GO:0005874:microtubule	AT4G20890	TUBB9
XLOC_000519	chrA01:5418435-5422676	0.0516226	0.0530431	0.0236413	0	0	0	0.156113	0.0889522	0.0671077	0.0600893	0.0175651	0.0403516	positive_infinity	1	1	no	1.29411	1	1	no	1.36216	1	1	no	positive_infinity	1	1	no	BnaA01g10840D	A0A078CQR0	BnaA01g10840D protein(Brassica napus:BnaA01g10840D)	-	-	GO:0004672:protein kinase activity;GO:0005524:ATP binding	GO:0016021:integral component of membrane	AT4G20940	-
XLOC_000522	chrA01:5432540-5433856	0	0	0	0	0	0	0	0	0	0	0.0538125	0	0	1	1	no	0	1	1	no	positive_infinity	1	1	no	positive_infinity	1	1	no	BnaA01g10870D	A0A078CQB1	BnaA01g10870D protein(Brassica napus:BnaA01g10870D)	-	-	-	-	-	-
XLOC_000523	chrA01:5435025-5436222	276.012	291.241	269.074	836.135	872.587	863.529	251.243	214.28	254.386	449.856	492.238	562.486	-1.62084	5e-05	0.000224487	down	-0.205542	0.32315	0.419281	no	-1.10363	5e-05	0.000232933	down	-0.752614	5e-05	0.00026101	no	BnaA01g10880D	A0A078CPB9	BnaA01g10880D protein(Brassica napus:BnaA01g10880D)	-	-	-	-	AT4G21020	-
XLOC_000527	chrA01:5456128-5456799	0	0	0	0.278245	0	0	0	0	0	0	0	0	positive_infinity	1	1	no	0	1	1	no	0	1	1	no	positive_infinity	1	1	no	BnaA01g10930D	A0A078CPC4	BnaA01g10930D protein(Brassica napus:BnaA01g10930D)	-	GO:0006355:regulation of transcription, DNA-templated	GO:0003677:DNA binding	-	AT4G21080	DOF4.5
XLOC_000530	chrA01:5468152-5471349	0.0723357	0.272427	0.298584	0	0	0	0.656243	0.519907	0.694547	0.365613	0.270888	0.310707	positive_infinity	1	1	no	1.55248	0.00265	0.00798935	up	0.939947	0.0164	0.0371458	no	positive_infinity	1	1	no	BnaA01g10960D	A0A078CSP4	BnaA01g10960D protein(Brassica napus:BnaA01g10960D)	-	GO:0006486:protein glycosylation	GO:0008378:galactosyltransferase activity;GO:0030246:carbohydrate binding	GO:0005794:Golgi apparatus;GO:0016021:integral component of membrane	AT4G21060	-
XLOC_000531	chrA01:5472335-5474186	0.370002	0.436291	0.515519	0.23403	0.196358	0.329966	0.426237	0.29351	0.36843	0.329871	0.759518	0.414558	0.800196	1	1	no	-0.269103	1	1	no	-0.508143	1	1	no	1.00799	1	1	no	BnaA01g10970D	A0A078CQC1	BnaA01g10970D protein(Brassica napus:BnaA01g10970D)	-	-	GO:0008270:zinc ion binding	-	AT4G21065	PCMP-H28
XLOC_000532	chrA01:5474694-5478975	0.03148	0.0323741	0	0.0879533	0.292506	0.0941046	0	0.0651883	0.131091	0	0.0428945	0	-2.89891	1	1	no	1.62943	1	1	no	2.15106	1	1	no	-3.44195	1	1	no	BnaA01g10980D	A0A078CPC7	BnaA01g10980D protein(Brassica napus:BnaA01g10980D)	-	GO:0006281:DNA repair	GO:0008270:zinc ion binding	-	AT4G21070	BRCA1
XLOC_000533	chrA01:5481869-5482696	72.9775	20.0347	0	65.672	71.4754	59.1732	72.4717	35.8409	143.933	124.234	10.4535	83.1881	-1.07573	0.40305	0.488147	no	1.45014	0.23705	0.329682	no	0.163531	0.798	0.847591	no	0.171523	0.8305	0.875024	no	BnaA01g11000D	A0A078CV47	BnaA01g11000D protein(Brassica napus:BnaA01g11000D)	-	-	-	GO:0016021:integral component of membrane	AT4G21105	-
XLOC_000534	chrA01:5489488-5490740	10.8582	10.8945	11.8892	18.5827	11.9419	17.8576	8.70651	9.94364	15.6307	16.3363	13.0519	15.1512	-0.522432	0.05265	0.0956493	no	0.0376781	0.8826	0.91386	no	-0.419522	0.06325	0.113915	no	-0.0966666	0.67985	0.755208	no	BnaA01g11020D	V4LF79	Uncharacterized protein(Eutrema salsugineum:EUTSA_v10028987mg)	ko03040:Spliceosome	-	-	GO:0005634:nucleus	AT4G21110	-
XLOC_000535	chrA01:5500899-5506054	1.95641	2.19926	1.71913	1.77611	1.87485	2.4514	9.71005	6.45871	14.0979	3.34505	2.56007	3.26106	-0.0533665	0.8473	0.881688	no	2.37761	5e-05	0.000226456	up	1.6794	5e-05	0.000232933	up	0.609098	0.01255	0.0330562	no	BnaA01g11060D	A0A078CSQ2	BnaA01g11060D protein(Brassica napus:BnaA01g11060D)	ko04141:Protein processing in endoplasmic reticulum;ko00510:N-Glycan biosynthesis;ko00513:Various types of N-glycan biosynthesis	GO:0006487:protein N-linked glycosylation	-	GO:0008250:oligosaccharyltransferase complex;GO:0016021:integral component of membrane	AT4G21150	RPN2
XLOC_000536	chrA01:5506293-5521052	0.67455	0.599462	1.18781	0.539446	0.850805	0.669657	0.581927	0.282167	0.981108	0.68136	0	1.07214	0.256046	0.5742	0.650026	no	-0.402746	0.41305	0.509943	no	0.0298267	0.9649	0.97433	no	-0.216709	1	1	no	BnaA01g11070D	A0A078CQC8	BnaA01g11070D protein(Brassica napus:BnaA01g11070D)	ko04144:Endocytosis	-	GO:0005096:GTPase activator activity	-	AT4G21160	AGD12
XLOC_000537	chrA01:5523222-5527343	1.9066	1.74973	2.88722	1.57662e-10	0.39708	0.294976	3.39438	2.67121	3.82644	0.459475	0.316658	0.114582	3.23959	0.01685	0.0369328	up	0.607154	0.0366	0.0752613	no	3.42817	0.00035	0.00135424	up	0.389807	1	1	no	BnaA01g11090D	A0A078CQS0	BnaA01g11090D protein(Brassica napus:BnaA01g11090D)	ko04141:Protein processing in endoplasmic reticulum;ko03060:Protein export	-	-	GO:0016021:integral component of membrane	AT4G21180	ERDJ2B
XLOC_000538	chrA01:5540288-5544413	0	0	0	0	0	0	0	0	0	0	0.149227	0	0	1	1	no	0	1	1	no	positive_infinity	1	1	no	positive_infinity	1	1	no	BnaA01g11120D	A0A078CQD2	BnaA01g11120D protein(Brassica napus:BnaA01g11120D)	-	-	GO:0016491:oxidoreductase activity;GO:0046872:metal ion binding	-	AT4G21200	GA2OX8
XLOC_000539	chrA01:5547109-5548655	3.79336	3.39745	4.9355	1.07482	0.709284	0.871549	3.24409	2.17316	3.26434	3.3847	3.68228	3.80227	2.19194	0.00025	0.00096331	up	-0.470704	0.0805	0.143438	no	-0.366203	0.1481	0.227462	no	2.05516	5e-05	0.00026101	up	BnaA01g11130D	A0A078CPE0	BnaA01g11130D protein(Brassica napus:BnaA01g11130D)	-	-	GO:0005524:ATP binding;GO:0016772:transferase activity, transferring phosphorus-containing groups	-	AT4G21210	RP1
XLOC_000541	chrA01:5568560-5569405	0	0	0	0	0.238926	0.267854	0	0	0.213087	0.318459	0	0	positive_infinity	1	1	no	positive_infinity	1	1	no	-0.641082	1	1	no	-0.639389	1	1	no	BnaA01g11190D	A0A078CQS6	BnaA01g11190D protein(Brassica napus:BnaA01g11190D)	ko00195:Photosynthesis	GO:0015979:photosynthesis	GO:0005509:calcium ion binding	GO:0009654:photosystem II oxygen evolving complex;GO:0019898:extrinsic component of membrane	AT4G21280	PSBQ1
XLOC_000542	chrA01:5570206-5573929	1.32288	1.70595	1.5782	0.766789	0.473588	0.819567	0.618862	1.59223	1.0173	1.79075	1.76359	1.87826	1.16339	0.00625	0.0159067	up	-0.506315	0.1929	0.284245	no	-0.785629	0.03805	0.0749385	no	1.42181	0.00035	0.00151893	up	BnaA01g11200D	M4DAK8	Uncharacterized protein(Brassica rapa subsp. pekinensis:Bra013518)	-	-	-	-	AT4G21300	PCMP-E36
XLOC_000543	chrA01:5604745-5605347	0	0	0	0	0.303657	0	0	0	0	0	0	0	positive_infinity	1	1	no	0	1	1	no	0	1	1	no	positive_infinity	1	1	no	BnaA01g11260D	A0A078CSS0	BnaA01g11260D protein(Brassica napus:BnaA01g11260D)	-	-	GO:0003676:nucleic acid binding;GO:0004523:RNA-DNA hybrid ribonuclease activity	-	-	-
XLOC_000546	chrA01:5634741-5636802	11.99	11.9965	15.8035	5.96564	6.89273	6.91897	13.9214	14.5932	14.6598	10.7506	11.3689	14.6097	1.00867	0.00055	0.00192053	up	0.12746	0.55585	0.64408	no	0.194614	0.339	0.434082	no	0.913619	0.0006	0.00243813	no	BnaA01g11310D	M4DAL8	Uncharacterized protein(Brassica rapa subsp. pekinensis:Bra013528)	-	-	-	GO:0005789:endoplasmic reticulum membrane	AT4G21450	-
XLOC_000547	chrA01:5636916-5639092	2.77355	2.77857	4.51481	2.70289	2.2778	3.33919	3.38455	3.95968	5.02319	6.96765	7.44419	5.91858	0.276804	0.38075	0.465667	no	0.306829	0.25685	0.348089	no	-0.758072	0.0008	0.00280327	no	1.3127	5e-05	0.00026101	up	BnaA01g11320D	A0A0D3A4V0	Uncharacterized protein(Brassica oleracea var. oleracea:ATFMN/FHY)	ko00740:Riboflavin metabolism	GO:0009231:riboflavin biosynthetic process	GO:0000287:magnesium ion binding;GO:0003919:FMN adenylyltransferase activity;GO:0008531:riboflavin kinase activity;GO:0016787:hydrolase activity	-	AT4G21470	FHY
XLOC_000548	chrA01:5656571-5662300	0.392297	1.11318	1.53426	0	0	0.139239	1.87322	3.31488	2.1012	0.973228	0.61871	1.0252	4.46217	0.0006	0.00207178	up	1.27019	0.0137	0.0328553	up	1.44224	0.0004	0.00152105	up	4.25874	0.00095	0.0036616	up	BnaA01g11370D	A0A078CQG6	BnaA01g11370D protein(Brassica napus:BnaA01g11370D)	ko04914:Progesterone-mediated oocyte maturation;ko04114:Oocyte meiosis;ko04110:Cell cycle;ko04120:Ubiquitin mediated proteolysis;ko04111:Cell cycle - yeast;ko04113:Meiosis - yeast	GO:0030071:regulation of mitotic metaphase/anaphase transition;GO:0031145:anaphase-promoting complex-dependent proteasomal ubiquitin-dependent protein catabolic process	-	GO:0005680:anaphase-promoting complex	AT4G21530	APC4
XLOC_000549	chrA01:5662985-5669933	0.647484	0.87072	0.661862	1.04938	0.640563	1.08332	0.6581	1.46782	0.567099	0.630547	0.771172	0.703631	-0.345206	0.3447	0.42922	no	0.310755	0.4814	0.575876	no	0.322616	0.4548	0.547894	no	-0.374627	0.2983	0.401317	no	BnaA01g11380D	A0A078CPG1	BnaA01g11380D protein(Brassica napus:BnaA01g11380D)	-	GO:0006351:transcription, DNA-templated;GO:0006355:regulation of transcription, DNA-templated	GO:0003677:DNA binding	GO:0005634:nucleus	AT4G21550	VAL3
XLOC_000550	chrA01:5676663-5677844	0.175894	0	0.16245	0.121794	0	0	0	0.184824	0.185061	0.138159	0.121216	0	1.47502	1	1	no	0.131449	1	1	no	0.471403	1	1	no	1.12083	1	1	no	BnaA01g11410D	A0A078CST6	BnaA01g11410D protein(Brassica napus:BnaA01g11410D)	-	-	-	-	AT2G15640	-
XLOC_000551	chrA01:5682021-5683849	85.8599	114.863	87.9733	59.4452	61.8991	42.4848	42.3647	44.4075	26.8312	30.7165	25.0428	18.8391	0.815416	0.002	0.00594023	no	-1.33623	5e-05	0.000226456	down	0.568112	0.0127	0.0299516	no	-1.11167	5e-05	0.00026101	down	BnaA01g11430D,BnaA01g11440D	A0A078D3L0	BnaC01g12890D protein(Brassica napus:BnaC01g12890D)	-	-	GO:0008270:zinc ion binding;GO:0016491:oxidoreductase activity	-	AT4G21580	-
XLOC_000552	chrA01:5684329-5686502	2.38578	2.54359	2.14599	1.06177	1.53482	0.724908	1.89732	3.03254	1.72884	2.24581	2.23956	2.75091	1.08761	0.01945	0.0417276	up	-0.0801659	0.8085	0.856904	no	-0.155044	0.61375	0.694034	no	1.14297	0.01055	0.0285544	up	BnaA01g11450D	A0A078CV72	BnaA01g11450D protein(Brassica napus:BnaA01g11450D)	-	GO:0006308:DNA catabolic process	GO:0003676:nucleic acid binding;GO:0004519:endonuclease activity	-	AT4G21585	ENDO4
XLOC_000555	chrA01:5710734-5715317	0.137288	0.0353123	0.0629445	0	0	0	0.13839	0.331922	0.268129	0.0533564	0.023397	0.134284	positive_infinity	1	1	no	1.65339	1	1	no	1.77404	1	1	no	positive_infinity	1	1	no	BnaA01g11500D	A0A078CV75	BnaA01g11500D protein(Brassica napus:BnaA01g11500D)	-	-	-	-	AT4G21670	CPL1
XLOC_000556	chrA01:5737199-5739961	3.83353	3.87659	3.21892	1.03495	1.49689	1.6604	4.87098	5.44897	4.32694	1.62694	2.06339	2.01608	1.38325	5e-05	0.000224487	up	0.431534	0.04035	0.0816176	no	1.32218	5e-05	0.000232933	up	0.466499	0.07855	0.147785	no	BnaA01g11520D	A0A078CQI0	BnaA01g11520D protein(Brassica napus:BnaA01g11520D)	-	-	-	GO:0016021:integral component of membrane	AT4G21700	-
XLOC_000557	chrA01:5758841-5760568	3.91788	4.56171	5.75414	1.54128	4.13474	0.969803	4.47456	1.945	2.84871	2.59234	3.47135	2.99348	1.09201	0.0142	0.0319866	up	-0.606051	0.15335	0.239155	no	-0.00947112	0.97995	0.984635	no	0.465758	0.28075	0.382476	no	BnaA01g11540D	M4DAP1	Uncharacterized protein(Brassica rapa subsp. pekinensis:Bra013551)	-	-	-	-	AT4G21720	-
XLOC_000558	chrA01:5761093-5761518	1.70116	2.53973	2.79853	0	2.97713	1.23655	4.56785	3.18125	6.88398	3.44107	3.46453	2.37551	0.734561	0.41055	0.495432	no	1.06844	0.0812	0.144486	no	0.611978	0.21635	0.305096	no	1.16033	0.154	0.246918	no	BnaA01g11550D	A0A078CV77	BnaA01g11550D protein(Brassica napus:BnaA01g11550D)	-	-	-	GO:0016021:integral component of membrane	AT4G21740	-
XLOC_000561	chrA01:5786031-5789108	0.241664	0.124431	0.0739247	0	0.0468698	0.0598651	0.1624	0.0835964	0.147001	0.0313434	0	0	2.04723	1	1	no	-0.15188	1	1	no	3.59717	1	1	no	-1.73656	1	1	no	BnaA01g11580D	A0A078CPH9	BnaA01g11580D protein(Brassica napus:BnaA01g11580D)	-	GO:0006355:regulation of transcription, DNA-templated	GO:0008289:lipid binding;GO:0043565:sequence-specific DNA binding	GO:0005634:nucleus	AT4G21750	ATML1
XLOC_000564	chrA01:5802289-5816848	42.6843	30.2241	40.6093	47.5101	40.119	34.4165	32.496	25.3503	20.5961	38.8728	38.2782	26.3858	-0.104711	0.67565	0.740403	no	-0.523561	0.0678	0.124826	no	-0.440958	0.122	0.194855	no	-0.213672	0.35615	0.461244	no	BnaA01g11620D,BnaA01g11630D	A0A078CQJ0	BnaA01g11620D protein(Brassica napus:BnaA01g11620D)	-	-	-	GO:0016021:integral component of membrane	AT4G21800	QQT2
XLOC_000565	chrA01:5820561-5827760	0.151538	0.0172389	0.0847715	0.474066	0.312329	0.65421	0.0915073	0.09297	0.0704738	0.469776	0.376164	0.301296	-2.5007	1	1	no	0.0144404	1	1	no	-2.20944	1	1	no	-0.303401	1	1	no	BnaA01g11650D	A0A078CV87	BnaA01g11650D protein(Brassica napus:BnaA01g11650D)	-	GO:0007051:spindle organization	-	-	AT4G21820	-
XLOC_000566	chrA01:5830175-5834685	0.035808	0.467674	0.624216	0.500067	0.20821	0.186869	0.481448	0.579741	0.410549	0.306363	0.195405	0.448558	0.33081	1	1	no	0.394636	1	1	no	0.594941	1	1	no	0.105396	1	1	no	BnaA01g11680D	A0A078CPI6	BnaA01g11680D protein(Brassica napus:BnaA01g11680D)	-	-	-	-	AT4G21880	-
XLOC_000567	chrA01:5860946-5861299	0	0	0	0	0	0	0.789748	1.14004	0	0	1.0402	0	0	1	1	no	positive_infinity	1	1	no	0.860386	1	1	no	positive_infinity	1	1	no	BnaA01g11750D	A0A078CV96	BnaA01g11750D protein(Brassica napus:BnaA01g11750D)	-	-	-	-	-	-
XLOC_000568	chrA01:5879822-5885537	2.42646	3.89956	2.75627	0	0	0.417979	3.86103	3.31002	2.8284	0.594643	2.69016	2.44025	4.456	0.06135	0.108641	no	0.149686	0.76205	0.81988	no	0.767659	0.09205	0.155262	no	3.80075	0.0644	0.126391	no	BnaA01g11770D	A0A078CQK3	BnaA01g11770D protein(Brassica napus:BnaA01g11770D)	-	-	-	-	AT4G21930	-
XLOC_000569	chrA01:5881094-5884053	3.7379	3.59599	6.08832	3.20956	1.18881	1.54085	0.0720539	0.111661	0.0280218	0	0.0733811	0	1.17683	0.0003	0.00113008	up	-5.9804	0.02655	0.0575731	down	1.49493	1	1	no	-6.30986	0.06515	0.127454	no	BnaA01g11780D	A0A078CPJ4	BnaA01g11780D protein(Brassica napus:BnaA01g11780D)	-	-	-	-	-	-
XLOC_000570	chrA01:5885702-5888099	0.560181	0.925205	0.824252	0.389797	0.719496	0.206092	0.639938	0.428061	0.527274	0.306085	0.536966	0.483471	0.806149	1	1	no	-0.521721	0.2166	0.309456	no	0.225676	1	1	no	0.0309914	1	1	no	BnaA01g11790D	A0A078CQX3	BnaA01g11790D protein(Brassica napus:BnaA01g11790D)	-	-	GO:0004672:protein kinase activity;GO:0005509:calcium ion binding;GO:0005524:ATP binding	-	AT4G21940	CPK15
XLOC_000573	chrA01:5911186-5912176	0.395889	2.14949	6.34038	0.523493	4.4911	16.9151	2.81245	3.01765	2.95769	8.18571	5.08321	9.3713	-1.29592	0.03755	0.0723836	down	-0.00556908	0.98975	0.992352	no	-1.40407	0.0134	0.0313277	down	0.0693882	0.8796	0.912577	no	BnaA01g11830D	A0A078CPJ8	Autophagy-related protein(Brassica napus:BnaA01g11830D)	ko04727:GABAergic synapse;ko04068:FoxO signaling pathway;ko04140:Regulation of autophagy	GO:0006914:autophagy	-	-	AT4G21980	APG8A
XLOC_000574	chrA01:5933060-5938709	0	0.0607017	0	0	0	0.129526	0.276493	0.817251	0.184518	0	0.0402681	0	-1.08186	1	1	no	4.40516	1	1	no	4.95764	1	1	no	-1.65171	1	1	no	BnaA01g11870D	A0A078CQL2	BnaA01g11870D protein(Brassica napus:BnaA01g11870D)	-	-	GO:0005507:copper ion binding;GO:0016491:oxidoreductase activity	-	AT4G22010	sks4
XLOC_000575	chrA01:5991359-5996053	0.775088	0.426773	0.532576	2.3216	1.44565	2.69593	0.223235	0.248155	0.532767	1.03147	1.16839	1.40679	-1.89406	0.00025	0.00096331	down	-0.778191	1	1	no	-1.8872	0.00075	0.00264865	down	-0.819737	0.0105	0.0284363	no	BnaA01g11930D	M4DAT1	Uncharacterized protein(Brassica rapa subsp. pekinensis:Bra013591)	-	-	GO:0004672:protein kinase activity;GO:0005524:ATP binding	GO:0005886:plasma membrane;GO:0016021:integral component of membrane	AT4G22130	SRF8
XLOC_000576	chrA01:6001930-6002503	0.40821	0	0	0	0	0.243897	0	0	0	0	0.300961	0	0.762528	1	1	no	positive_infinity	1	1	no	positive_infinity	1	1	no	0.337135	1	1	no	BnaA01g11960D	A0A078CSY0	BnaA01g11960D protein(Brassica napus:BnaA01g11960D)	-	-	-	-	-	-
XLOC_000581	chrA01:6052071-6055011	9.54548	7.68323	9.9225	1.79448	3.09557	2.51931	4.70049	5.59232	3.47448	2.13807	3.05838	3.33265	1.87299	5e-05	0.000224487	up	-0.971764	0.0002	0.000808388	no	0.654888	0.00535	0.0143951	no	0.223118	0.4407	0.544287	no	BnaA01g12090D	M4DAU6	Uncharacterized protein(Brassica rapa subsp. pekinensis:Bra013606)	-	-	-	GO:0016021:integral component of membrane	AT4G22270	MRB1
XLOC_000582	chrA01:6064331-6070788	3.52677	10.6501	13.672	0.403971	1.3508	2.18331	16.591	8.77815	18.7842	11.486	2.64094	4.81521	2.82434	5e-05	0.000224487	up	0.678826	0.19125	0.283223	no	1.17421	0.0248	0.0524918	up	2.29147	5e-05	0.00026101	up	BnaA01g12110D,BnaA01g12120D	A0A078CQN6	BnaA01g12120D protein(Brassica napus:BnaA01g12120D)	-	GO:0006850:mitochondrial pyruvate transport	-	GO:0005743:mitochondrial inner membrane	-	-
XLOC_000583	chrA01:6080760-6082538	9.88223	6.7761	6.78578	11.4078	7.80808	7.93414	12.1891	10.6458	7.80557	12.4525	12.7175	11.3339	-0.211055	0.3945	0.479297	no	0.395251	0.08055	0.143509	no	-0.291601	0.225	0.314599	no	0.449745	0.0855	0.157901	no	BnaA01g12140D	A0A078CR00	BnaA01g12140D protein(Brassica napus:BnaA01g12140D)	ko00600:Sphingolipid metabolism	GO:0006672:ceramide metabolic process	GO:0016811:hydrolase activity, acting on carbon-nitrogen (but not peptide) bonds, in linear amides	GO:0016021:integral component of membrane	AT4G22330	ATCES1
XLOC_000584	chrA01:6090413-6092507	2.05246	2.14447	1.52114	0.823709	2.15794	2.06907	1.31404	2.24597	2.07032	1.21501	0.928713	1.45701	0.179228	0.63875	0.707631	no	-0.0138984	0.96605	0.975123	no	0.607623	0.0702	0.124078	no	-0.467929	0.2405	0.342757	no	BnaA01g12170D	A0A078CQN8	BnaA01g12170D protein(Brassica napus:BnaA01g12170D)	-	-	GO:0003677:DNA binding	-	AT4G22360	-
XLOC_000585	chrA01:6095104-6134745	20.894	20.378	16.063	36.1979	20.5371	32.7319	31.7685	38.8631	44.6485	44.163	35.3257	43.3194	-0.639829	0.0781	0.132337	no	1.01728	0.00255	0.00772558	up	-0.131128	0.6173	0.697247	no	0.47952	0.1154	0.199189	no	BnaA01g12200D,BnaA01g12210D	A0A078CVE1	BnaA01g12200D protein(Brassica napus:BnaA01g12200D)	-	-	-	GO:0016021:integral component of membrane	AT4G12590	-
XLOC_000589	chrA01:6166078-6166560	0	0	0	0.531043	0	0.241037	0.539836	0	0.44942	0.672884	1.18378	0.659103	positive_infinity	1	1	no	positive_infinity	1	1	no	-1.39686	0.21935	0.308562	no	1.72969	0.21575	0.31736	no	BnaA01g12340D	A0A078CR19	BnaA01g12340D protein(Brassica napus:BnaA01g12340D)	ko04075:Plant hormone signal transduction	GO:0009733:response to auxin	-	-	AT4G22620	-
XLOC_000591	chrA01:6173050-6175665	38.6683	41.9716	34.3169	72.2588	61.739	79.5189	29.4182	27.4247	31.8012	38.6905	46.1739	45.3983	-0.891986	5e-05	0.000224487	no	-0.364493	0.0673	0.124067	no	-0.595422	0.0012	0.00398646	no	-0.690816	5e-05	0.00026101	no	BnaA01g12360D	M4DAX2	Uncharacterized protein(Brassica rapa subsp. pekinensis:Bra013632)	-	-	-	-	AT4G22670	AtHip1
XLOC_000592	chrA01:6184471-6187627	1.38858e-06	1.07677e-07	0.0578453	0	0	0	1.65177e-06	3.27102e-06	5.35596e-07	7.46979e-07	5.51945e-05	1.40477e-05	positive_infinity	1	1	no	-13.3675	1	1	no	-3.71025	1	1	no	positive_infinity	1	1	no	BnaA01g12380D	A0A078CPP5	BnaA01g12380D protein(Brassica napus:BnaA01g12380D)	-	-	GO:0004497:monooxygenase activity;GO:0005506:iron ion binding;GO:0016705:oxidoreductase activity, acting on paired donors, with incorporation or reduction of molecular oxygen;GO:0020037:heme binding	-	AT4G22690	CYP706A1
XLOC_000593	chrA01:6189556-6191768	2.04852	1.22423	1.16285	0.775524	1.12541	1.94327	1.95889	1.70687	1.03441	1.23551	1.78846	1.36386	0.210682	0.6044	0.677066	no	0.0920856	0.78455	0.838287	no	0.0612967	0.8465	0.885291	no	0.214329	0.5723	0.663561	no	BnaA01g12390D	A0A078CR23	BnaA01g12390D protein(Brassica napus:BnaA01g12390D)	-	-	-	-	AT4G22720	-
XLOC_000594	chrA01:6194944-6197361	0.265738	0.0912735	0.487995	0.61749	0.0515835	0.0984922	0.684545	0.55212	0.924375	0.379419	0.151263	0.41639	0.139437	1	1	no	1.36484	0.0085	0.0218599	up	1.1483	0.00755	0.0193295	up	0.323877	1	1	no	BnaA01g12400D	A0A078CVG1	BnaA01g12400D protein(Brassica napus:BnaA01g12400D)	-	-	GO:0004672:protein kinase activity;GO:0005524:ATP binding	GO:0016021:integral component of membrane	AT4G22730	-
XLOC_000597	chrA01:6238094-6239249	0	0	0	0	0	0	0	0	0	0.132206	0	0	0	1	1	no	0	1	1	no	positive_infinity	1	1	no	positive_infinity	1	1	no	BnaA01g12460D	A0A078HX02	BnaA01g12460D protein(Brassica napus:BnaA01g12460D)	-	-	-	-	-	-
XLOC_000598	chrA01:6240229-6242533	0.495632	0.485202	0.380115	0.33791	3.06814e-30	0.074765	0.753265	0.391205	0.209973	0.656412	0.728393	0.786843	1.72365	1	1	no	0.00434708	1	1	no	-0.720319	0.2513	0.34134	no	2.41852	0.0517	0.105928	no	BnaA01g12470D	A0A078HTV3	BnaA01g12470D protein(Brassica napus:BnaA01g12470D)	-	-	-	-	AT4G22760	PCMP-E6
XLOC_000599	chrA01:6243066-6243599	0.271085	0.000196755	1.66716	4.4278	0.00141484	0.401273	1.90606	2.35709	5.58842	0.438777	0.108414	2.13446	-1.31705	0.51205	0.593147	no	2.35583	0.1716	0.261007	no	1.83911	0.18325	0.267696	no	-0.836394	0.65135	0.732238	no	BnaA01g12480D	A0A078HUB9	BnaA01g12480D protein(Brassica napus:BnaA01g12480D)	-	-	-	-	AT4G22770	AHL2
XLOC_000600	chrA01:6281168-6282145	0	0	0	0	0	0	0	0	0.189054	0	0	0	0	1	1	no	positive_infinity	1	1	no	positive_infinity	1	1	no	0	1	1	no	BnaA01g12500D	A0A078HVA1	BnaA01g12500D protein(Brassica napus:BnaA01g12500D)	-	-	-	-	AT4G22810	AHL24
XLOC_000601	chrA01:6288006-6293785	0	0.15648	0.0348634	0	0	0.141411	0.127688	0.131378	0	0.0886782	0	0.118998	0.448295	1	1	no	0.448267	1	1	no	0.288272	1	1	no	0.577068	1	1	no	BnaA01g12520D	A0A078HTU5	BnaA01g12520D protein(Brassica napus:BnaA01g12520D)	-	-	-	GO:0016021:integral component of membrane	AT4G22860	-
XLOC_000602	chrA01:6297554-6299173	0.233935	0.487506	0.2169	0.483794	0.276797	0	0.0785908	0.165135	0	0.277199	0.567606	0.184948	0.296567	1	1	no	-1.94053	1	1	no	-2.1077	1	1	no	0.460438	1	1	no	BnaA01g12540D	A0A078HRP6	BnaA01g12540D protein(Brassica napus:BnaA01g12540D)	-	-	-	GO:0016021:integral component of membrane	AT4G22890	PGRL1A
XLOC_000604	chrA01:6302438-6304471	0.0697153	0.0721153	0.385378	0.0968168	0.326575	0.254293	0.468464	0.14581	0.475137	0.218255	0.526523	0.602713	-0.36394	1	1	no	1.061	1	1	no	-0.350477	1	1	no	1.00997	1	1	no	BnaA01g12560D	A0A078HWZ1	BnaA01g12560D protein(Brassica napus:BnaA01g12560D)	ko04120:Ubiquitin mediated proteolysis;ko04914:Progesterone-mediated oocyte maturation;ko04111:Cell cycle - yeast;ko04110:Cell cycle	-	GO:0097027:ubiquitin-protein transferase activator activity	-	AT4G22910	FZR2
XLOC_000605	chrA01:6311207-6337907	0.376975	0.279517	0.42766	0	0.312046	0	1.12725	1.08634	1.15479	0.278765	0.655065	0.197889	1.7834	1	1	no	1.64505	0.0003	0.00116635	up	1.53253	0.01825	0.0406136	up	1.87784	1	1	no	BnaA01g12590D,BnaA01g12660D,BnaA01g12670D	A0A078HWX8	BnaA01g12660D protein(Brassica napus:BnaA01g12660D)	-	-	GO:0004672:protein kinase activity;GO:0005524:ATP binding	GO:0016021:integral component of membrane	AT4G23190	CRK11
XLOC_000609	chrA01:6319717-6321317	0.34627	0.360717	1.17696	0.636694	2.32093	1.88302	0.697983	0.244333	0.793448	0.0911523	0.399955	1.73347	-1.36274	0.09085	0.149687	no	-0.10442	0.9117	0.935771	no	-0.397523	0.7211	0.786045	no	-1.11065	0.22	0.322108	no	BnaA01g12640D	A0A078HRP0	BnaA01g12640D protein(Brassica napus:BnaA01g12640D)	ko00520:Amino sugar and nucleotide sugar metabolism;ko00500:Starch and sucrose metabolism	GO:0005978:glycogen biosynthetic process	GO:0008878:glucose-1-phosphate adenylyltransferase activity	-	AT1G27680	APL2
XLOC_000610	chrA01:6324589-6327188	0	0	0	0	0	0.0346355	0.409002	0.600221	0.90431	0.218871	0.0639816	0.220142	positive_infinity	1	1	no	positive_infinity	0.05115	0.0989579	no	1.88686	0.0325	0.0657549	up	3.88578	1	1	no	BnaA01g12650D	A0A078HV88	BnaA01g12650D protein(Brassica napus:BnaA01g12650D)	-	-	GO:0004672:protein kinase activity;GO:0005524:ATP binding	GO:0016021:integral component of membrane	AT4G23190	CRK11
XLOC_000611	chrA01:6338881-6340545	0	0	0	0	0	0	0.373345	0.714451	0.0975157	0.509627	0.191634	0	0	1	1	no	positive_infinity	1	1	no	0.721005	1	1	no	positive_infinity	1	1	no	BnaA01g12680D	A0A078HUA4	BnaA01g12680D protein(Brassica napus:BnaA01g12680D)	ko00240:Pyrimidine metabolism	GO:0019856:pyrimidine nucleobase biosynthetic process	GO:0004151:dihydroorotase activity	-	AT4G22930	PYR4
XLOC_000612	chrA01:6352485-6356214	0.15039	0.620409	0.368517	0	0	0	0.101061	0.0695418	0.0261852	0	0	0	positive_infinity	1	1	no	-2.5214	1	1	no	positive_infinity	1	1	no	0	1	1	no	BnaA01g12730D	A0A078HUA1	BnaA01g12730D protein(Brassica napus:BnaA01g12730D)	-	-	GO:0004843:ubiquitin-specific protease activity;GO:1990380:Lys48-specific deubiquitinase activity	-	-	-
XLOC_000613	chrA01:6424184-6425722	0	0	0	0	0	0	0.633658	0.437492	0.855803	0	0.129307	0.049366	0	1	1	no	positive_infinity	5e-05	0.000226456	up	3.38917	0.02455	0.0520542	up	positive_infinity	1	1	no	BnaA01g12840D	A0A078HRM7	Protein DETOXIFICATION(Brassica napus:BnaA01g12840D)	-	-	GO:0015238:drug transmembrane transporter activity;GO:0015297:antiporter activity	GO:0016021:integral component of membrane	AT4G23030	DTX49
XLOC_000616	chrA01:6443998-6446970	3.73529	5.44832	2.27285	1.39012	1.56127	1.90132	7.79896	6.3658	9.29653	3.8609	3.93609	3.93028	1.24013	0.00065	0.00222588	up	1.04609	5e-05	0.000226456	up	0.958633	5e-05	0.000232933	no	1.29536	0.0001	0.000494691	up	BnaA01g12870D	A0A078HTR1	BnaA01g12870D protein(Brassica napus:BnaA01g12870D)	-	-	-	-	AT4G23060	IQD22
XLOC_000618	chrA01:6475021-6477573	0.228788	0.18864	0.252134	0.191343	0.31986	0.271099	0.860977	0.76085	1.00304	0.285168	0.34391	0.143423	-0.224946	1	1	no	1.98133	0.0013	0.00427815	up	1.72172	0.00125	0.00412975	up	0.00666309	1	1	no	BnaA01g12930D	A0A078HU80	BnaA01g12930D protein(Brassica napus:BnaA01g12930D)	-	-	GO:0004672:protein kinase activity;GO:0005524:ATP binding	GO:0016021:integral component of membrane	AT4G23180	CRK10
XLOC_000619	chrA01:6483563-6492450	2.04098	1.7222	1.8284	0.186471	0.122762	0.272648	10.1858	8.17605	13.1687	1.69242	1.36608	2.3049	3.26855	5e-05	0.000224487	up	2.50645	5e-05	0.000226456	up	2.5143	5e-05	0.000232933	up	3.22575	5e-05	0.00026101	up	BnaA01g12950D	A0A078HV62	BnaA01g12950D protein(Brassica napus:BnaA01g12950D)	-	-	GO:0004672:protein kinase activity;GO:0005524:ATP binding	GO:0016021:integral component of membrane	AT4G23310	CRK23
XLOC_000620	chrA01:6506367-6507729	0.0919551	0	0	0	0	0	0	0.193451	0.242051	0	0	0	positive_infinity	1	1	no	2.24543	1	1	no	positive_infinity	1	1	no	0	1	1	no	BnaA01g12990D	A0A078HRL5	BnaA01g12990D protein(Brassica napus:BnaA01g12990D)	-	-	-	GO:0016021:integral component of membrane	AT3G45860	CRK4
XLOC_000621	chrA01:6508578-6511030	50.9006	64.7977	52.3208	16.434	13.9352	9.09435	37.8491	39.8039	23.3787	71.965	66.0421	38.5292	2.08801	5e-05	0.000224487	up	-0.724653	0.01635	0.0381526	no	-0.844027	0.0001	0.000442081	no	2.18543	5e-05	0.00026101	up	BnaA01g13000D	A0A078I206	BnaA01g13000D protein(Brassica napus:BnaA01g13000D)	-	-	-	-	AT4G23330	-
XLOC_000622	chrA01:6525258-6528711	10.9354	7.67701	9.93169	3.67769	4.06343	2.82408	9.20129	8.6506	10.8531	4.73008	3.67408	3.80765	1.43275	5e-05	0.000224487	up	0.0179636	0.93535	0.953218	no	1.1916	5e-05	0.000232933	up	0.230927	0.42015	0.524304	no	BnaA01g13040D	A0A078I2S3	BnaA01g13040D protein(Brassica napus:BnaA01g13040D)	-	-	-	-	AT4G23430	TIC32
XLOC_000623	chrA01:6529753-6531500	0.201557	1.50558	0.366728	0	0	0	4.69155	4.23273	3.29631	1.28129	2.25908	1.49209	positive_infinity	1	1	no	2.57204	5e-05	0.000226456	up	1.2413	5e-05	0.000232933	up	positive_infinity	5e-05	0.00026101	up	-	A0A0D3D3W1	Uncharacterized protein(Brassica oleracea var. oleracea:-)	-	-	-	-	-	-
XLOC_000624	chrA01:6536583-6540710	1.43578	1.38013	0.801189	0	0.108768	0.0233331	1.40532	1.79108	1.12208	0.509147	0.72383	0.439946	4.76676	0.25255	0.33303	no	0.263857	0.3223	0.418414	no	1.33082	5e-05	0.000232933	up	3.6821	1	1	no	BnaA01g13050D	A0A078I212	BnaA01g13050D protein(Brassica napus:BnaA01g13050D)	-	GO:0007165:signal transduction	-	-	AT4G23440	-
XLOC_000626	chrA01:6559569-6561172	0	0.18353	0	0	0	0	4.45671	3.37881	4.85444	1.81337	1.1022	2.36333	positive_infinity	1	1	no	6.12827	0.1909	0.282962	no	1.22457	0.0026	0.00779676	up	positive_infinity	5e-05	0.00026101	up	BnaA01g13080D	M4DB33	Uncharacterized protein(Brassica rapa subsp. pekinensis:Bra013693)	-	-	-	-	AT4G23470	-
XLOC_000627	chrA01:6592571-6595308	0	0	0	0	0	0	0	0	0.115559	0	0	0	0	1	1	no	positive_infinity	1	1	no	positive_infinity	1	1	no	0	1	1	no	BnaA01g13130D	A0A078HZQ9	BnaA01g13130D protein(Brassica napus:BnaA01g13130D)	-	GO:0005975:carbohydrate metabolic process	GO:0004650:polygalacturonase activity	-	AT4G23500	-
XLOC_000628	chrA01:6608684-6609994	1.42648	0.719569	0.400533	2.22051	1.6136	2.80042	2.55169	0.60639	1.52614	1.20591	1.40313	2.18502	-1.37736	0.0082	0.0200029	down	0.89235	0.04635	0.0913973	no	-0.0770968	0.8267	0.869901	no	-0.448502	0.2568	0.357144	no	BnaA01g13170D	A0A078I3G0	BnaA01g13170D protein(Brassica napus:BnaA01g13170D)	-	-	-	-	-	-
XLOC_000630	chrA01:6642316-6643485	0	0	0	0.370282	0.104836	0.128506	0	0	0	0.0700348	0.18434	0.0702307	positive_infinity	1	1	no	0	1	1	no	positive_infinity	1	1	no	-0.870242	1	1	no	BnaA01g13210D	M4DB46	Uncharacterized protein(Brassica rapa subsp. pekinensis:Bra013706)	-	-	-	-	AT4G23530	-
XLOC_000631	chrA01:6678920-6680267	0	0	0	0	0.309335	0.0916187	0.0875699	0	0	0	0.453008	0.103215	positive_infinity	1	1	no	positive_infinity	1	1	no	-2.71338	1	1	no	0.493172	1	1	no	BnaA01g13230D	A0A078HZR5	BnaA01g13230D protein(Brassica napus:BnaA01g13230D)	ko04626:Plant-pathogen interaction	-	GO:0003700:sequence-specific DNA binding transcription factor activity;GO:0043565:sequence-specific DNA binding	-	AT4G23550	WRKY29
XLOC_000635	chrA01:6719647-6721806	0	0	0	0	0	0	0.160597	0.111373	0.251065	0	0	0	0	1	1	no	positive_infinity	1	1	no	positive_infinity	1	1	no	0	1	1	no	BnaA01g13280D	A0A078HZS1	BnaA01g13280D protein(Brassica napus:BnaA01g13280D)	ko00400:Phenylalanine, tyrosine and tryptophan biosynthesis;ko00130:Ubiquinone and other terpenoid-quinone biosynthesis;ko00950:Isoquinoline alkaloid biosynthesis;ko00350:Tyrosine metabolism;ko01230:Biosynthesis of amino acids;ko00401:Novobiocin biosynthesis;ko00960:Tropane, piperidine and pyridine alkaloid biosynthesis;ko00270:Cysteine and methionine metabolism;ko00360:Phenylalanine metabolism	GO:0006520:cellular amino acid metabolic process;GO:0009058:biosynthetic process	GO:0008483:transaminase activity;GO:0030170:pyridoxal phosphate binding	-	AT4G23600	CORI3
XLOC_000636	chrA01:6724135-6724854	0	0	0	0	0.218248	0	0	0.130601	0.38949	0	0.127753	0	positive_infinity	1	1	no	positive_infinity	1	1	no	1.97956	1	1	no	-0.750336	1	1	no	BnaA01g13290D	A0A078I2T8	BnaA01g13290D protein(Brassica napus:BnaA01g13290D)	-	-	-	GO:0016021:integral component of membrane	-	-
XLOC_000637	chrA01:6729271-6731331	279.187	246.13	220.201	203.773	212.248	158.868	254.494	222.68	165.784	203.827	200.569	152.494	0.373981	0.0751	0.128091	no	-0.204	0.4085	0.50545	no	0.167756	0.4627	0.555602	no	-0.0230111	0.8997	0.927113	no	BnaA01g13310D	A0A078I4R4	Reticulon-like protein(Brassica napus:BnaA01g13310D)	-	-	-	GO:0005789:endoplasmic reticulum membrane;GO:0016021:integral component of membrane	AT4G23630	RTNLB1
XLOC_000638	chrA01:6773922-6775210	3.4355	1.69058	3.99983	0.712654	1.61555	1.88902	3.72774	2.91189	6.18319	5.37524	4.53379	4.83069	1.1156	0.0594	0.105793	no	0.501498	0.20625	0.299231	no	-0.244927	0.49395	0.585334	no	1.82781	0.00295	0.00972177	up	BnaA01g13370D	A0A078IEQ6	BnaA01g13370D protein(Brassica napus:BnaA01g13370D)	ko04966:Collecting duct acid secretion;ko04145:Phagosome;ko00190:Oxidative phosphorylation;ko04721:Synaptic vesicle cycle	GO:0015992:proton transport	GO:0016820:hydrolase activity, acting on acid anhydrides, catalyzing transmembrane movement of substances	GO:0016471:vacuolar proton-transporting V-type ATPase complex	AT4G23710	VHA-G2
XLOC_000640	chrA01:6811539-6814167	0.542411	0.210319	0.0624417	0.847596	1.0415	1.13887	1.91339	1.48913	2.53806	3.35205	1.88846	1.86441	-1.89049	0.0078	0.0191805	down	2.87493	0.0002	0.000808388	up	-0.30247	0.2511	0.341175	no	1.25452	0.0038	0.0120771	up	BnaA01g13390D	A0A078ICP1	BnaA01g13390D protein(Brassica napus:BnaA01g13390D)	ko00010:Glycolysis / Gluconeogenesis	GO:0005975:carbohydrate metabolic process	GO:0016853:isomerase activity;GO:0030246:carbohydrate binding	-	AT4G23730	-
XLOC_000641	chrA01:6814262-6817871	2.31208	2.00181	1.91113	4.18931	3.34053	3.35506	0.186446	0.640829	0.337913	1.87338	1.45352	0.978405	-0.805851	0.00335	0.00929933	no	-2.41272	5e-05	0.000226456	down	-1.92046	0.0001	0.000442081	down	-1.31352	5e-05	0.00026101	down	BnaA01g13400D	A0A078I9L2	BnaA01g13400D protein(Brassica napus:BnaA01g13400D)	-	-	GO:0004672:protein kinase activity;GO:0005524:ATP binding	GO:0016021:integral component of membrane	AT4G23740	-
XLOC_000642	chrA01:6830329-6831276	3.09639	4.34457	1.76722	2.62624	2.96052	0.927133	8.24183	6.05623	3.71806	3.95292	5.53388	4.89727	0.494649	0.1946	0.274925	no	0.979183	0.00095	0.00325228	no	0.286566	0.23375	0.324018	no	1.16288	0.00165	0.00588461	up	BnaA01g13420D	A0A078IEQ2	BnaA01g13420D protein(Brassica napus:BnaA01g13420D)	-	GO:0006351:transcription, DNA-templated	GO:0003677:DNA binding;GO:0003700:sequence-specific DNA binding transcription factor activity	GO:0005634:nucleus	AT4G23750	CRF2
XLOC_000643	chrA01:6837020-6839112	0.0718148	0	0	0	0	0.0523218	0	0	0	0.0562301	0	0	0.476354	1	1	no	positive_infinity	1	1	no	positive_infinity	1	1	no	0.140252	1	1	no	BnaA01g13430D	A0A078IBY0	BnaA01g13430D protein(Brassica napus:BnaA01g13430D)	-	-	-	-	AT4G23800	HMGB6
XLOC_000644	chrA01:6855986-6858319	44.9708	49.8542	47.4895	33.1235	37.1303	31.0047	23.1362	30.083	21.7549	23.9264	24.117	20.5192	0.490197	0.00835	0.0203122	no	-0.916025	5e-05	0.000226456	no	0.0911184	0.6196	0.699279	no	-0.540096	0.00165	0.00588461	no	BnaA01g13480D	A0A078IBX5	BnaA01g13480D protein(Brassica napus:BnaA01g13480D)	-	-	GO:0008270:zinc ion binding	-	-	-
XLOC_000646	chrA01:6871876-6874020	1.4361	0.983487	2.07785	0.795955	1.51189	1.1973	0.868129	0.704351	1.6119	0.938826	0.885261	1.25541	0.358862	0.40995	0.49486	no	-0.486725	0.22525	0.318216	no	0.00525738	0.98715	0.989756	no	-0.167018	0.6737	0.750587	no	BnaA01g13510D	A0A078IE15	BnaA01g13510D protein(Brassica napus:BnaA01g13510D)	-	-	-	-	AT4G23890	ndhS
XLOC_000647	chrA01:6876216-6877620	0.368779	0.194147	0	0	0	0	0	0	0	0	0	0	positive_infinity	1	1	no	positive_infinity	1	1	no	0	1	1	no	0	1	1	no	BnaA01g13520D	A0A078IEP4	BnaA01g13520D protein(Brassica napus:BnaA01g13520D)	ko00230:Purine metabolism;ko00240:Pyrimidine metabolism	GO:0006183:GTP biosynthetic process;GO:0006228:UTP biosynthetic process;GO:0006241:CTP biosynthetic process	GO:0004550:nucleoside diphosphate kinase activity	-	AT4G23900	NDK4
XLOC_000648	chrA01:6877900-6882247	30.5193	28.695	32.2911	26.0616	26.0756	20.2231	11.8995	11.6323	8.41713	13.5448	12.7925	15.4267	0.337661	0.12675	0.195912	no	-1.50889	5e-05	0.000226456	down	-0.424364	0.054	0.100121	no	-0.772139	0.0009	0.00349459	no	BnaA01g13530D	A0A0D3A5S2	Uncharacterized protein(Brassica oleracea var. oleracea:-)	-	-	-	-	-	-
XLOC_000649	chrA01:6884148-6895728	50.0576	48.4895	56.6391	82.7516	83.3875	67.9497	57.4738	37.4459	77.4481	37.7753	39.7799	55.8616	-0.593889	0.0283	0.0570947	no	0.163614	0.62065	0.70132	no	0.327007	0.3022	0.39544	no	-0.791396	0.00285	0.00944468	no	BnaA01g13540D,BnaA01g13560D,BnaA01g13570D	A0A0D3A5S5	Uncharacterized protein(Brassica oleracea var. oleracea:-)	-	GO:0010020:chloroplast fission	GO:0004222:metalloendopeptidase activity;GO:0005524:ATP binding	GO:0009941:chloroplast envelope;GO:0016021:integral component of membrane	AT4G23940	FTSHI1
XLOC_000650	chrA01:6905775-6909695	1.60003	0.959763	0.977558	0.139689	0.481915	0.507743	0.588785	0.874386	0.798094	0.441206	0.522303	0.417371	1.64877	0.00085	0.00281287	up	-0.637862	0.0383	0.0782142	no	0.673084	0.0414	0.080406	no	0.31272	1	1	no	BnaA01g13580D	A0A078IBW5	Auxin response factor(Brassica napus:BnaA01g13580D)	ko04075:Plant hormone signal transduction	GO:0006351:transcription, DNA-templated;GO:0006355:regulation of transcription, DNA-templated;GO:0009734:auxin-activated signaling pathway	GO:0003677:DNA binding	GO:0005634:nucleus	AT4G23980	ARF9
XLOC_000651	chrA01:6913167-6916277	9.08691	7.1164	4.72062	0.405477	0.30901	0.216847	10.0133	5.34613	17.3842	0.165896	0.0582194	0.421857	4.48882	5e-05	0.000224487	up	0.658852	0.00215	0.00664737	no	5.62148	5e-05	0.000232933	up	-0.513329	1	1	no	BnaA01g13590D,BnaA01g13600D	Q8LFW8	Putative uncharacterized protein(Arabidopsis thaliana:-)	-	GO:0030244:cellulose biosynthetic process	GO:0016760:cellulose synthase (UDP-forming) activity	GO:0016021:integral component of membrane	AT4G23990	CSLG3
XLOC_000652	chrA01:6919461-6920019	0	0	0	0	0	0.249815	0	0	0	0	0.31152	0	positive_infinity	1	1	no	0	1	1	no	positive_infinity	1	1	no	0.352295	1	1	no	BnaA01g13610D	A0A078HBU4	BnaA01g13610D protein(Brassica napus:BnaA01g13610D)	-	-	-	-	AT4G24130	-
XLOC_000653	chrA01:6945300-6947372	9.89975	8.74497	8.386	8.43694	7.43072	9.16941	11.4504	11.9726	11.1271	11.9666	11.6712	13.1565	0.111875	0.6334	0.703109	no	0.363455	0.08155	0.144991	no	-0.129677	0.48865	0.580419	no	0.577319	0.0056	0.0167863	no	BnaA01g13630D	A0A078H6R1	BnaA01g13630D protein(Brassica napus:BnaA01g13630D)	-	-	GO:0003824:catalytic activity	-	AT4G24160	-
XLOC_000655	chrA01:6958792-6960297	0.12358	0	0	0	0.146435	0	0.415164	0.61172	0.654485	0.586507	1.37259	0.195566	-0.253961	1	1	no	3.77008	1	1	no	-0.39897	0.469	0.561438	no	3.90015	0.18545	0.284392	no	BnaA01g13650D	A0A078H9C7	BnaA01g13650D protein(Brassica napus:BnaA01g13650D)	-	-	-	-	AT4G24175	-
XLOC_000656	chrA01:6972996-6973436	15.8639	10.2203	15.5353	5.32306	12.5929	4.31911	18.5524	11.2961	15.7947	10.5213	8.10605	7.23576	0.899871	0.02735	0.0555225	no	0.144154	0.6307	0.709677	no	0.776302	0.01485	0.0341914	no	0.239194	0.5413	0.636247	no	BnaA01g13690D	A0A078H917	BnaA01g13690D protein(Brassica napus:BnaA01g13690D)	ko04075:Plant hormone signal transduction	-	-	-	-	-
XLOC_000657	chrA01:6974366-6975615	86.5308	80.3715	81.8141	93.9833	118.997	103.436	96.5877	91.6923	64.2251	80.1927	80.1564	65.5808	-0.347718	0.0568	0.101863	no	0.0310416	0.87845	0.910875	no	0.121604	0.51265	0.602971	no	-0.463249	0.0052	0.0157748	no	BnaA01g13700D	A0A078H9D1	BnaA01g13700D protein(Brassica napus:BnaA01g13700D)	-	-	GO:0003824:catalytic activity;GO:0050662:coenzyme binding	-	AT4G24220	VEP1
XLOC_000658	chrA01:6978723-6980797	5.17467	6.56504	5.25648	4.38942	7.33478	4.54844	2.12031	3.35603	2.37342	1.82391	1.92834	1.60875	0.06027	0.81845	0.858499	no	-1.10625	0.0001	0.00043046	down	0.51303	0.05425	0.100481	no	-1.58015	5e-05	0.00026101	down	BnaA01g13720D	A0A078H9U6	BnaA01g13720D protein(Brassica napus:BnaA01g13720D)	-	-	GO:0003700:sequence-specific DNA binding transcription factor activity;GO:0043565:sequence-specific DNA binding	-	AT4G24240	WRKY7
XLOC_000659	chrA01:7013640-7013969	5.49205	2.44168	2.14401	4.01206	6.14212	2.8042	13.2829	7.72678	13.6011	11.7609	1.77539	10.8622	-0.364836	0.70555	0.765727	no	1.79072	0.0477	0.0935169	up	0.461365	0.42975	0.523691	no	0.931412	0.2482	0.349882	no	BnaA01g13770D	A0A078H9V0	BnaA01g13770D protein(Brassica napus:BnaA01g13770D)	-	-	-	-	-	-
XLOC_000660	chrA01:7015669-7024342	7.0319	6.09646	4.56149	15.7849	20.19	17.0465	7.93935	7.49637	8.19802	14.8186	16.4152	18.6951	-1.58398	5e-05	0.000224487	down	0.427874	0.0336	0.0701649	no	-1.11856	5e-05	0.000232933	down	-0.0660068	0.6989	0.771189	no	BnaA01g13780D,BnaA01g13790D	M4DBC6	Uncharacterized protein(Brassica rapa subsp. pekinensis:Bra013786)	-	GO:0006457:protein folding	GO:0005524:ATP binding	-	AT4G24280	HSP70-6
XLOC_000661	chrA01:7025671-7029142	8.87837	8.94488	6.97432	10.4797	13.6791	7.77715	7.35643	7.34326	7.56114	8.53947	10.2773	9.41529	-0.367404	0.0849	0.141699	no	-0.145735	0.4887	0.582796	no	-0.382395	0.0484	0.0915333	no	-0.156961	0.4219	0.526048	no	BnaA01g13800D	A0A078H9D7	BnaA01g13800D protein(Brassica napus:BnaA01g13800D)	-	-	-	-	AT4G24290	-
XLOC_000662	chrA01:7030415-7031077	0	0	0	0	0.252903	0.140499	0	0.151539	0.225475	0	0	0	positive_infinity	1	1	no	positive_infinity	1	1	no	positive_infinity	1	1	no	positive_infinity	1	1	no	BnaA01g13810D	A0A078HBW7	BnaA01g13810D protein(Brassica napus:BnaA01g13810D)	-	-	-	GO:0016021:integral component of membrane	AT4G24310	-
XLOC_000663	chrA01:7037399-7039078	0.950423	1.43399	0.95738	0.359049	0.203106	0.623829	0.928919	2.23861	1.54494	1.22121	0.833341	0.272193	1.49932	0.03	0.0599985	up	0.503306	0.20555	0.298562	no	0.979181	0.018	0.0401605	no	1.0014	0.11405	0.197323	no	BnaA01g13840D	A0A0D3AYH9	Uncharacterized protein(Brassica oleracea var. oleracea:-)	-	-	GO:0008168:methyltransferase activity	-	AT1G29470	-
XLOC_000665	chrA01:7044638-7046806	0	0	0	0	0	0	0.135966	0.284493	0.586932	0	0	0	0	1	1	no	positive_infinity	1	1	no	positive_infinity	1	1	no	0	1	1	no	BnaA01g13860D	A0A078HBX3	BnaA01g13860D protein(Brassica napus:BnaA01g13860D)	-	GO:0009116:nucleoside metabolic process	GO:0003824:catalytic activity	-	AT4G24350	-
XLOC_000666	chrA01:7048031-7051191	0.781372	1.85182	0.545601	2.35743	2.08656	4.5698	2.73243	1.82972	4.69207	6.21593	6.84182	2.79185	-1.50054	0.07215	0.123973	no	1.55601	0.0554	0.105748	no	-0.822896	0.11215	0.182222	no	0.841322	0.1139	0.197157	no	BnaA01g13880D	A0A078H940	BnaA01g13890D protein(Brassica napus:BnaA01g13890D)	-	-	-	-	AT4G24390	FBX14
XLOC_000667	chrA01:7056377-7061841	0.0240815	0.12435	0.132311	0.506659	0.587459	0.71503	0.146066	0.0830772	0.100144	0.261536	0.262441	0.357573	-2.68837	1	1	no	0.243649	1	1	no	-1.46149	1	1	no	-1.01644	1	1	no	BnaA01g13900D	A0A078H9E6	NADPH--cytochrome P450 reductase(Brassica napus:BnaA01g13900D)	-	-	GO:0003958:NADPH-hemoprotein reductase activity;GO:0010181:FMN binding;GO:0050660:flavin adenine dinucleotide binding;GO:0050661:NADP binding	GO:0005789:endoplasmic reticulum membrane;GO:0016021:integral component of membrane	AT4G24520	ATR1
XLOC_000668	chrA01:7077784-7082776	1.54137	2.03266	1.55865	2.02022	1.51003	1.20806	3.68941	3.73421	4.55333	1.37632	0.946411	1.59949	0.114101	0.7941	0.838747	no	1.23323	0.00095	0.00325228	up	1.57058	0.00015	0.000637099	up	-0.252499	0.55785	0.650865	no	BnaA01g13930D	A0A078H6U0	BnaA01g13930D protein(Brassica napus:BnaA01g13930D)	ko04142:Lysosome	GO:0006886:intracellular protein transport;GO:0016192:vesicle-mediated transport	-	GO:0030131:clathrin adaptor complex	AT4G24550	AP4M
XLOC_000669	chrA01:7087481-7089221	0.118593	0.248257	0.222547	0.828893	0.845862	0.498374	0.955839	1.08904	1.51991	1.1256	1.16824	1.13307	-1.88561	1	1	no	2.6079	0.0057	0.0154931	up	0.0158663	0.96775	0.976365	no	0.678336	0.22775	0.329959	no	BnaA01g13950D	A0A078H9F4	BnaA01g13950D protein(Brassica napus:BnaA01g13950D)	-	GO:0055085:transmembrane transport	-	GO:0016021:integral component of membrane	AT4G24570	PUMP4
XLOC_000670	chrA01:7099867-7101304	10.342	14.261	18.4417	6.05686	11.6106	10.1336	11.2114	11.6918	10.0725	19.6754	20.2222	17.3235	0.629756	0.0208	0.0441736	no	-0.374575	0.1177	0.194018	no	-0.834365	0.0001	0.000442081	no	1.06372	5e-05	0.00026101	up	BnaA01g13970D	A0A078H9W6	BnaA01g13970D protein(Brassica napus:BnaA01g13970D)	-	-	-	-	AT4G24590	-
XLOC_000671	chrA01:7111563-7113706	1.12818	0.630043	0.72124	0.360612	0.408037	0.814364	2.04097	0.668516	1.23236	1.02224	0.777291	0.546814	0.6522	0.2562	0.336602	no	0.681399	0.10325	0.17496	no	0.702584	0.07185	0.126447	no	0.593578	0.28165	0.383418	no	BnaA01g14000D	A0A078H9G0	S-acyltransferase(Brassica napus:BnaA01g14000D)	ko04391:Hippo signaling pathway - fly	-	GO:0008270:zinc ion binding;GO:0019706:protein-cysteine S-palmitoyltransferase activity	GO:0016021:integral component of membrane	AT4G24630	PAT08
XLOC_000672	chrA01:7116859-7123424	4.97802	5.44537	6.48005	0.802366	0.728307	0.666794	2.62145	2.75881	2.24989	0.533453	0.859275	1.23446	2.94292	0.0005	0.00177076	up	-1.13812	0.0094	0.0238541	down	1.50186	0.00045	0.0016904	up	0.276326	0.6381	0.720595	no	BnaA01g14010D	A0A078H9X0	BnaA01g14020D protein(Brassica napus:BnaA01g14020D)	-	-	GO:0003677:DNA binding	-	AT4G24660	ATHB22
XLOC_000673	chrA01:7130800-7137399	8.87322	9.9967	6.9274	5.64444	8.91289	6.27487	6.96959	9.33123	7.50852	4.43521	5.51368	6.30946	0.30676	0.09635	0.157092	no	-0.106858	0.58495	0.67015	no	0.513458	0.00415	0.0115973	no	-0.337708	0.05405	0.109823	no	BnaA01g14040D	A0A078H957	BnaA01g14040D protein(Brassica napus:BnaA01g14040D)	-	-	-	-	AT4G24680	MOS1
XLOC_000674	chrA01:7141807-7151266	88.3023	88.2733	61.9973	116.756	150.397	91.3187	67.3613	65.5119	65.3859	67.9981	72.8499	75	-0.589517	0.0044	0.0117571	no	-0.257078	0.2516	0.34268	no	-0.162059	0.43305	0.526971	no	-0.711112	0.00025	0.00112827	no	BnaA01g14050D	A0A078H9G7	BnaA01g14050D protein(Brassica napus:BnaA01g14050D)	-	-	GO:0008270:zinc ion binding	-	AT4G24690	NBR1
XLOC_000675	chrA01:7188556-7191433	0.0377284	0	0	0	0	0.0280837	0	0	0	0.0586905	0	0.118138	0.445401	1	1	no	positive_infinity	1	1	no	positive_infinity	1	1	no	2.67489	1	1	no	BnaA01g14140D	A0A078H966	BnaA01g14140D protein(Brassica napus:BnaA01g14140D)	-	GO:0006260:DNA replication	GO:0003677:DNA binding;GO:0003887:DNA-directed DNA polymerase activity;GO:0005524:ATP binding	GO:0009360:DNA polymerase III complex	AT4G24790	-
XLOC_000676	chrA01:7192106-7195034	1.75017	2.0342	1.72169	2.04826	1.10323	4.03274	9.01689	8.02239	9.04122	14.4055	16.9799	14.1491	-0.377918	0.319	0.402865	no	2.25456	5e-05	0.000226456	up	-0.844558	0.00115	0.00384633	no	2.68885	5e-05	0.00026101	up	BnaA01g14150D,BnaA01g14160D	M4DBH6	Uncharacterized protein(Brassica rapa subsp. pekinensis:Bra013836)	-	GO:0009651:response to salt stress;GO:0009723:response to ethylene	-	GO:0005794:Golgi apparatus;GO:0005829:cytosol	AT4G24800	-
XLOC_000677	chrA01:7195173-7195901	0.178129	0.374745	0.666121	0	1.28176	0.243433	2.39341	0.89469	2.66899	1.2819	1.3756	0.993406	-0.333316	1	1	no	2.30335	0.0107	0.0266503	up	0.65998	0.12875	0.203185	no	1.27844	0.1108	0.192783	no	BnaA01g14170D	A0A078H9Y8	BnaA01g14170D protein(Brassica napus:BnaA01g14170D)	-	-	GO:0008168:methyltransferase activity	-	AT4G24805	-
XLOC_000678	chrA01:7209036-7212625	0.165928	0	0.304873	0.230945	0.193714	0.40715	0.0371154	0.0768305	0.0288778	0.25827	0.302912	0.303744	-0.816297	1	1	no	-1.71741	1	1	no	-2.63086	1	1	no	0.0793286	1	1	no	BnaA01g14230D	A0A078H6X2	BnaA01g14230D protein(Brassica napus:BnaA01g14230D)	ko00627:Aminobenzoate degradation;ko00624:Polycyclic aromatic hydrocarbon degradation;ko00903:Limonene and pinene degradation;ko00945:Stilbenoid, diarylheptanoid and gingerol biosynthesis;ko00363:Bisphenol degradation	GO:0006355:regulation of transcription, DNA-templated	GO:0005506:iron ion binding;GO:0016705:oxidoreductase activity, acting on paired donors, with incorporation or reduction of molecular oxygen;GO:0020037:heme binding	-	AT5G25140	CYP71B13
XLOC_000679	chrA01:7218194-7222015	3.23394	2.18689	3.33126	4.24751	4.99576	6.27778	3.32769	3.62008	2.32058	2.10693	2.09881	2.48544	-0.824702	0.00815	0.0199081	no	0.0907714	0.75355	0.813169	no	0.433106	0.1277	0.201962	no	-1.19229	0.0005	0.00208103	down	BnaA01g14250D	M4DBI4	Uncharacterized protein(Brassica rapa subsp. pekinensis:Bra013844)	-	GO:0009793:embryo development ending in seed dormancy;GO:0009960:endosperm development	-	GO:0005634:nucleus	AT4G24910	-
XLOC_000680	chrA01:7230581-7232740	31.7415	34.0276	42.7985	18.7825	16.11	15.0641	17.9149	20.4425	18.6155	19.0508	17.198	16.2399	1.11946	5e-05	0.000224487	up	-0.920883	5e-05	0.000226456	no	0.0789677	0.6659	0.739409	no	0.0938764	0.6264	0.710824	no	BnaA01g14300D	A0A078H9J5	BnaA01g14300D protein(Brassica napus:BnaA01g14300D)	ko04120:Ubiquitin mediated proteolysis	-	GO:0008641:small protein activating enzyme activity	-	AT4G24940	SAE1A
XLOC_000681	chrA01:7233050-7235748	4.88126	9.60945	8.04495	7.74938	4.55246	10.7449	28.6498	25.0811	26.4742	29.6578	26.0684	18.9584	-0.0292239	0.9074	0.928877	no	1.8429	5e-05	0.000226456	up	0.0614598	0.7367	0.798467	no	1.72171	5e-05	0.00026101	up	BnaA01g14310D	A0A078EUZ3	BnaC01g16790D protein(Brassica napus:BnaC01g16790D)	ko03010:Ribosome	GO:0042254:ribosome biogenesis	-	GO:0016021:integral component of membrane;GO:0030529:ribonucleoprotein complex	-	-
XLOC_000683	chrA01:7238076-7245355	0.637333	1.08976	0.830798	1.76936	1.75445	1.52429	0.472853	0.519739	0.823462	0.534863	1.08283	0.931412	-0.981998	0.0192	0.0412565	no	-0.48258	0.2037	0.296542	no	-0.529817	0.1298	0.204574	no	-0.964955	0.01685	0.0422659	no	BnaA01g14330D	M4DBJ1	Uncharacterized protein(Brassica rapa subsp. pekinensis:Bra013851)	-	-	-	-	AT4G24970	MORC7
XLOC_000684	chrA01:7247185-7248978	0.650291	0	0.324532	0.905396	0	0	0.228022	0.094269	0.141102	1.05381	1.74659	0.275077	0.108368	1	1	no	-1.06358	1	1	no	-2.77616	0.0091	0.0226287	down	1.79205	0.2522	0.352667	no	BnaA01g14340D	A0A0D3A641	Uncharacterized protein (Fragment)(Brassica oleracea var. oleracea:TPD1)	-	GO:0001709:cell fate determination;GO:0048653:anther development	-	GO:0016021:integral component of membrane	-	-
XLOC_000685	chrA01:7260729-7262767	0	0	0	0	0	0.331925	2.85225	1.48847	5.48992	0.145086	0	0.436379	positive_infinity	1	1	no	positive_infinity	5e-05	0.000226456	up	4.0379	0.0004	0.00152105	up	0.827195	1	1	no	BnaA01g14380D	A0A078H6Z1	BnaA01g14380D protein(Brassica napus:BnaA01g14380D)	-	-	-	GO:0016021:integral component of membrane	AT4G25030	-
XLOC_000687	chrA01:7285168-7290725	2.51132	2.94865	4.70816	4.08118	0.946193	4.07602	2.10567	3.20953	8.29982	3.9724	8.44074	6.95576	0.164119	0.8242	0.863265	no	0.432699	0.4392	0.535488	no	-0.551692	0.31005	0.403942	no	1.11252	0.13405	0.221642	no	BnaA01g14400D,BnaA01g14410D	A0A078HC33	BnaA01g14410D protein(Brassica napus:BnaA01g14410D)	-	-	-	-	AT4G25070	-
XLOC_000688	chrA01:7290927-7293038	2.33266	1.99542	3.81378	3.93895	4.86181	3.68322	1.3905	1.24985	1.02305	2.52335	1.4016	2.08065	-0.61786	0.2158	0.297372	no	-1.14268	0.0607	0.113896	no	-0.752632	0.2163	0.305055	no	-1.03428	0.05665	0.113941	no	BnaA01g14420D	A0A078HA16	BnaA01g14420D protein(Brassica napus:BnaA01g14420D)	ko00860:Porphyrin and chlorophyll metabolism	GO:0015995:chlorophyll biosynthetic process	GO:0046406:magnesium protoporphyrin IX methyltransferase activity	-	AT4G25080	CHLM
XLOC_000689	chrA01:7305154-7306003	785.272	838.377	644.135	1450.81	1729.05	1028.99	767.307	676.022	609.233	1275.82	1292.2	1289.27	-0.894412	5e-05	0.000224487	no	-0.133681	0.5195	0.611067	no	-0.949641	5e-05	0.000232933	no	-0.104779	0.56255	0.655004	no	BnaA01g14480D	A0A078H704	Oleosin(Brassica napus:BnaA01g14480D)	-	-	-	GO:0012511:monolayer-surrounded lipid storage body;GO:0016021:integral component of membrane	-	-
XLOC_000690	chrA01:7334053-7336533	101.714	85.9106	124.872	426.743	437.222	418.522	79.0726	69.3703	75.1344	210.989	186.692	161.184	-2.03699	5e-05	0.000224487	down	-0.47301	0.0203	0.045831	no	-1.36278	5e-05	0.000232933	down	-1.17535	5e-05	0.00026101	down	BnaA01g14510D	M4DBK9	Uncharacterized protein(Brassica rapa subsp. pekinensis:Bra013869)	-	-	-	-	AT4G25170	-
XLOC_000691	chrA01:7348684-7349402	274.896	297.378	386.376	1734.03	1608.16	1474.87	124.091	204.497	82.5227	1157.96	1026.42	810.501	-2.32956	5e-05	0.000224487	down	-1.21495	5e-05	0.000226456	down	-2.89995	5e-05	0.000232933	down	-0.662279	0.03615	0.0793334	no	BnaA01g14560D	M4DBL2	Uncharacterized protein(Brassica rapa subsp. pekinensis:Bra013872)	ko04141:Protein processing in endoplasmic reticulum	-	-	-	AT4G25200	HSP23.6
XLOC_000692	chrA01:7351223-7352637	39.5222	39.8099	38.2443	21.4172	22.7314	19.9911	44.1939	55.0416	46.7006	35.5137	41.0943	34.2913	0.873848	5e-05	0.000224487	no	0.320645	0.1003	0.170906	no	0.35764	0.0527	0.0981688	no	0.812239	5e-05	0.00026101	no	BnaA01g14570D	A0A078DJQ2	BnaA01g14570D protein(Brassica napus:BnaA01g14570D)	-	GO:0006355:regulation of transcription, DNA-templated	-	-	-	-
XLOC_000693	chrA01:7357423-7359446	0	0	0	0	0.0749691	0	0.086139	0	0.1007	0.150327	0.175824	0.0503387	positive_infinity	1	1	no	positive_infinity	1	1	no	-1.06382	1	1	no	2.34866	1	1	no	BnaA01g14580D	A0A078DJR6	BnaA01g14580D protein(Brassica napus:BnaA01g14580D)	-	GO:0055085:transmembrane transport	GO:0005215:transporter activity	GO:0016021:integral component of membrane	AT4G25220	RHS15
XLOC_000694	chrA01:7360317-7365246	162.082	173.96	122.256	94.6689	97.0343	83.8617	101.458	164.737	72.228	112.45	122.996	104.574	0.73334	0.00065	0.00222588	no	-0.430624	0.08355	0.147791	no	-0.0414907	0.8514	0.888741	no	0.325544	0.06575	0.128372	no	BnaA01g14590D	A0A078DLE5	BnaA01g14590D protein(Brassica napus:BnaA01g14590D)	ko04141:Protein processing in endoplasmic reticulum	-	GO:0008270:zinc ion binding	GO:0016021:integral component of membrane	AT4G25230	RIN2
XLOC_000695	chrA01:7368368-7370944	1.81193	0.946355	1.32495	1.07814	0.461642	0.186173	0.984302	0.635488	0.217888	0.309542	0.356591	0.306907	1.2406	0.075	0.127949	no	-1.14287	0.04585	0.0905784	down	0.879379	0.1234	0.196685	no	-0.805102	1	1	no	BnaA01g14600D	A0A078DQD3	BnaA01g14600D protein(Brassica napus:BnaA01g14600D)	-	-	GO:0005507:copper ion binding;GO:0016491:oxidoreductase activity	-	AT4G25240	SKS1
XLOC_000699	chrA01:7388971-7393429	0	0.505203	0	0	0	0	0.317618	0.771569	0.644128	0.584565	0.813867	0.972934	positive_infinity	1	1	no	1.79132	1	1	no	-0.487529	0.45765	0.550821	no	positive_infinity	5e-05	0.00026101	up	BnaA01g14670D,BnaA01g14680D	A0A0D3A692	Uncharacterized protein(Brassica oleracea var. oleracea:-)	-	-	GO:0016491:oxidoreductase activity;GO:0046872:metal ion binding	-	-	-
XLOC_000700	chrA01:7393830-7395712	0	0	0	0	0	0	0.09026	0	0.285167	0	0.0934626	0.10644	0	1	1	no	positive_infinity	1	1	no	0.861412	1	1	no	positive_infinity	1	1	no	BnaA01g14690D	A0A078DLD5	BnaA01g14690D protein(Brassica napus:BnaA01g14690D)	-	-	GO:0016491:oxidoreductase activity;GO:0046872:metal ion binding	-	AT4G25300	-
XLOC_000701	chrA01:7405283-7407349	0	0.658753	0.378736	0.255123	0.392629	0.546539	3.28973	2.8984	2.35761	2.77941	2.36625	2.74278	-0.203444	1	1	no	3.0553	0.1041	0.176135	no	0.0763952	0.76985	0.825162	no	2.746	0.0003	0.00132604	up	BnaA01g14710D	A0A078DKK5	BnaA01g14710D protein(Brassica napus:BnaA01g14710D)	-	-	-	-	AT4G25320	AHL3
XLOC_000702	chrA01:7421330-7424494	1.61041	1.34182	1.70205	4.70775	3.47867	5.9681	1.7356	1.72307	2.13794	6.89341	5.14664	4.73245	-1.60178	5e-05	0.000224487	down	0.275978	0.33865	0.435386	no	-1.62519	5e-05	0.000232933	down	0.269181	0.22985	0.332226	no	BnaA01g14730D	A0A078DJP8	BnaA01g14730D protein(Brassica napus:BnaA01g14730D)	-	-	-	GO:0016021:integral component of membrane	AT4G25360	TBL18
XLOC_000703	chrA01:7452347-7471567	31.5334	31.4411	35.5977	31.3436	30.8197	33.6914	43.1336	45.734	33.431	28.6834	29.0906	20.7379	0.0408833	0.8264	0.864902	no	0.320201	0.10245	0.173826	no	0.600445	0.00115	0.00384633	no	-0.264169	0.1345	0.222323	no	BnaA01g14750D	A0A078DQC5	BnaA01g14750D protein(Brassica napus:BnaA01g14750D)	-	-	GO:0000166:nucleotide binding;GO:0003676:nucleic acid binding	-	AT4G25500	RS40
XLOC_000707	chrA01:7478865-7481154	2.24285	2.65072	2.35251	2.35742	2.42926	3.75741	2.84574	1.82303	1.62231	3.03203	4.0842	2.40408	-0.235474	0.6446	0.712727	no	-0.192582	0.6821	0.753591	no	-0.638786	0.12165	0.194433	no	0.180662	0.687	0.761515	no	BnaA01g14790D	A0A078DLC6	BnaA01g14790D protein(Brassica napus:BnaA01g14790D)	ko03015:mRNA surveillance pathway	GO:0006378:mRNA polyadenylation	GO:0003729:mRNA binding;GO:0016787:hydrolase activity	GO:0005849:mRNA cleavage factor complex	AT4G25550	CFIS2
XLOC_000708	chrA01:7483065-7484051	0	0	0	0	0	0	0	0	0	0	0.208916	0	0	1	1	no	0	1	1	no	positive_infinity	1	1	no	positive_infinity	1	1	no	BnaA01g14800D	A0A078DQC1	BnaA01g14800D protein(Brassica napus:BnaA01g14800D)	-	-	GO:0003677:DNA binding	-	AT4G25560	LAF1
XLOC_000710	chrA01:7492168-7495805	0.905599	0.84344	0.786702	4.63821	3.88928	3.07298	0.812044	0.621648	0.875457	0.772428	0.813281	0.641771	-2.19453	5e-05	0.000224487	down	-0.123973	0.7261	0.789923	no	0.00963493	0.9784	0.983694	no	-2.35801	5e-05	0.00026101	down	BnaA01g14840D	A0A078DLC0	BnaA01g14840D protein(Brassica napus:BnaA01g14840D)	-	-	GO:0046872:metal ion binding	-	AT4G25610	-
XLOC_000711	chrA01:7502497-7504604	20.8377	25.2865	23.9685	61.2768	42.2914	48.3012	57.8044	57.2773	41.6769	104.257	93.0179	63.7199	-1.11515	5e-05	0.000224487	down	1.17082	5e-05	0.000226456	up	-0.775079	5e-05	0.000232933	no	0.805594	5e-05	0.00026101	no	BnaA01g14860D	A0A078DKI7	BnaA01g14860D protein(Brassica napus:BnaA01g14860D)	ko03008:Ribosome biogenesis in eukaryotes	GO:0006364:rRNA processing;GO:0008033:tRNA processing	GO:0003723:RNA binding;GO:0008168:methyltransferase activity	-	AT4G25630	MED36A
XLOC_000712	chrA01:7512575-7519190	2.89312	3.26734	1.87983	6.45648	5.01172	8.32475	8.39987	6.34669	8.17298	25.6509	27.319	23.4176	-1.29715	0.00535	0.0139103	down	1.52263	0.00045	0.0016764	up	-1.77845	5e-05	0.000232933	down	1.97193	5e-05	0.00026101	up	BnaA01g14890D,BnaA01g14910D	A0A078DLB5	BnaA01g14890D protein(Brassica napus:BnaA01g14890D)	-	-	-	-	AT4G25670	-
XLOC_000713	chrA01:7616008-7618947	0.327708	0.68806	0.0817492	0	0	0	5.03421	5.2105	4.32041	2.15925	2.60978	2.18515	positive_infinity	1	1	no	3.74147	5e-05	0.000226456	up	1.02783	5e-05	0.000232933	up	positive_infinity	5e-05	0.00026101	up	BnaA01g14990D	A0A078DLA4	BnaA01g14990D protein(Brassica napus:BnaA01g14990D)	-	GO:0006950:response to stress	-	-	AT4G25800	CBP60D
XLOC_000714	chrA01:7620769-7622253	0	0	0	0	0	0	0.275004	0	0.289732	0	0	0	0	1	1	no	positive_infinity	1	1	no	positive_infinity	1	1	no	0	1	1	no	BnaA01g15000D	M4CX59	Xyloglucan endotransglucosylase/hydrolase(Brassica rapa subsp. pekinensis:Bra008806)	-	GO:0010411:xyloglucan metabolic process;GO:0042546:cell wall biogenesis;GO:0071555:cell wall organization	GO:0004553:hydrolase activity, hydrolyzing O-glycosyl compounds;GO:0016762:xyloglucan:xyloglucosyl transferase activity	GO:0005618:cell wall;GO:0048046:apoplast	AT4G25810	XTH23
XLOC_000716	chrA01:7638140-7639669	0.126641	0	0	0	0.0740519	0.0463783	0.340398	0.220356	0.331567	0.14849	0.347349	0.397811	0.074351	1	1	no	2.82346	1	1	no	-0.0422731	1	1	no	2.90912	1	1	no	BnaA01g15020D	A0A078DJK9	BnaA01g15020D protein(Brassica napus:BnaA01g15020D)	-	GO:0034551:mitochondrial respiratory chain complex III assembly	GO:0005524:ATP binding	GO:0005739:mitochondrion	AT4G25835	-
XLOC_000718	chrA01:7654325-7658748	2.90606	4.38046	5.52456	0.857018	0.815396	0.710813	1.31073	2.08794	1.2869	1.57951	1.62489	1.14858	2.42528	5e-05	0.000224487	up	-1.4431	5e-05	0.000226456	down	0.0692953	0.81395	0.860206	no	0.892457	0.02005	0.0488885	no	BnaA01g15040D	A0A078DLA0	BnaA01g15040D protein(Brassica napus:BnaA01g15040D)	-	-	-	-	AT4G25850	ORP4B
XLOC_000719	chrA01:7663754-7667737	1.64618	1.56275	1.82816	2.65339	3.05196	2.64947	2.97841	2.60049	3.04866	2.38563	2.65296	2.84778	-0.730514	0.0053	0.0137903	no	0.786778	0.0012	0.00399008	no	0.089391	0.65905	0.733684	no	-0.0621708	0.78015	0.835946	no	BnaA01g15060D	A0A078DKG5	BnaA01g15060D protein(Brassica napus:BnaA01g15060D)	-	-	GO:0003723:RNA binding	-	AT4G25880	APUM6
XLOC_000720	chrA01:7689762-7696145	6.01896	4.91618	7.44217	11.0748	10.5355	7.69741	23.5898	19.4989	46.3373	14.3967	11.8005	18.2299	-0.674528	0.00865	0.0209462	no	2.29443	5e-05	0.000226456	up	0.965917	5e-05	0.000232933	no	0.620006	0.00405	0.0127362	no	BnaA01g15080D,BnaA01g15090D	A0A078DJK8	BnaA01g15080D protein(Brassica napus:BnaA01g15080D)	ko00010:Glycolysis / Gluconeogenesis	GO:0005975:carbohydrate metabolic process	GO:0016853:isomerase activity;GO:0030246:carbohydrate binding	-	AT4G25900	-
XLOC_000721	chrA01:7698349-7699319	0	0.192754	0	0	0	0.249501	0	0.131558	0.0980759	0.293111	0	0.291939	-0.36071	1	1	no	0.262275	1	1	no	-1.38211	1	1	no	1.25392	1	1	no	BnaA01g15100D	A0A078DQ89	BnaA01g15100D protein(Brassica napus:BnaA01g15100D)	-	GO:0016226:iron-sulfur cluster assembly	GO:0005506:iron ion binding;GO:0051536:iron-sulfur cluster binding	-	AT4G25910	NIFU3
XLOC_000722	chrA01:7705583-7711703	0.46671	0.844473	0.284843	0.52855	0.386423	0.212417	0.481906	0.596857	0.346461	0.603204	0.57619	0.642483	0.498527	1	1	no	-0.153824	1	1	no	-0.390624	0.16825	0.251087	no	0.713284	1	1	no	BnaA01g15130D	A0A078DJK4	BnaA01g15130D protein(Brassica napus:BnaA01g15130D)	ko04976:Bile secretion;ko02010:ABC transporters	-	GO:0005524:ATP binding;GO:0042626:ATPase activity, coupled to transmembrane movement of substances	GO:0016021:integral component of membrane	AT4G25960	ABCB2
XLOC_000723	chrA01:7712505-7785460	81.6406	78.4717	77.0789	62.4589	58.9381	48.3331	33.7473	40.1277	27.4969	43.1936	43.8808	40.3886	0.482074	0.01355	0.0307423	no	-1.21788	5e-05	0.000226456	down	-0.368059	0.06295	0.113445	no	-0.391089	0.02265	0.0540905	no	BnaA01g15140D,BnaA01g15150D	A0A078DL93	BnaA01g15140D protein(Brassica napus:BnaA01g15140D)	ko00564:Glycerophospholipid metabolism	GO:0006646:phosphatidylethanolamine biosynthetic process;GO:0016540:protein autoprocessing	GO:0004609:phosphatidylserine decarboxylase activity;GO:0005509:calcium ion binding	GO:0016020:membrane	AT4G25970	PSD3
XLOC_000725	chrA01:7742393-7749562	0.0280168	0	0	0	0.0650333	0.0419688	0	0	0	0	0	0.0219057	-1.93126	1	1	no	positive_infinity	1	1	no	positive_infinity	1	1	no	-2.28296	1	1	no	BnaA01g15180D	A0A078DJJ7	Calcium-transporting ATPase(Brassica napus:BnaA01g15180D)	-	-	GO:0005388:calcium-transporting ATPase activity;GO:0005524:ATP binding;GO:0046872:metal ion binding	GO:0016021:integral component of membrane	-	-
XLOC_000726	chrA01:7756950-7758908	0	0.110354	0.098218	0	0	0	0.142564	0.149343	0.111998	0	0.14676	0.0837577	positive_infinity	1	1	no	0.965337	1	1	no	0.773443	1	1	no	positive_infinity	1	1	no	BnaA01g15190D	A0A078DL87	BnaA01g15190D protein(Brassica napus:BnaA01g15190D)	-	-	-	-	-	-
XLOC_000728	chrA01:7764162-7768808	0.130591	0.113145	0.18204	1.92046	1.41934	2.21489	0.393912	0.150707	0.231007	1.44661	2.00982	1.37829	-3.70334	0.01785	0.0388048	down	0.878063	1	1	no	-2.68363	0.00955	0.0235785	down	-0.176451	0.87895	0.912208	no	BnaA01g15210D,BnaA01g15220D	A0A078DYT8	Calcium-transporting ATPase(Brassica napus:BnaC01g17980D)	-	-	GO:0005388:calcium-transporting ATPase activity;GO:0005524:ATP binding;GO:0046872:metal ion binding	GO:0016021:integral component of membrane	-	-
XLOC_000729	chrA01:7769503-7770877	0	0	0	0	0.285951	0.256091	0	0	0	0	0	0	positive_infinity	1	1	no	0	1	1	no	0	1	1	no	positive_infinity	1	1	no	BnaA01g15230D	A0A078DJJ1	Peroxidase(Brassica napus:BnaA01g15230D)	ko00940:Phenylpropanoid biosynthesis;ko00360:Phenylalanine metabolism	GO:0006979:response to oxidative stress;GO:0042744:hydrogen peroxide catabolic process	GO:0004601:peroxidase activity;GO:0020037:heme binding;GO:0046872:metal ion binding	GO:0005576:extracellular region	AT4G26010	-
XLOC_000730	chrA01:7792892-7798818	9.52031	8.17114	6.69895	21.2395	24.5991	14.4954	9.83986	9.22947	5.94674	15.8009	16.0108	18.6812	-1.30863	5e-05	0.000224487	down	0.0455515	0.83605	0.878186	no	-1.0507	5e-05	0.000232933	down	-0.236641	0.2276	0.329801	no	BnaA01g15240D	M4DRI3	Uncharacterized protein(Brassica rapa subsp. pekinensis:Bra019126)	-	-	-	-	AT4G26050	PIRL8
XLOC_000732	chrA01:7809073-7811565	0.0356758	0	0.0654389	0.0996115	0.0414741	0	0.191797	0.0739575	0.07434	0.138689	0.0973058	0.307128	-0.484264	1	1	no	1.76062	1	1	no	-0.71469	1	1	no	1.96019	1	1	no	BnaA01g15270D	A0A078DJI1	BnaA01g15270D protein(Brassica napus:BnaA01g15270D)	ko04626:Plant-pathogen interaction	GO:0006952:defense response	GO:0043531:ADP binding	-	AT4G26090	RPS2
XLOC_000733	chrA01:7812784-7815642	0.134382	0.158144	0.0939333	0.569421	0.313093	0.226324	0.206058	0.589506	0.453799	0.348893	0.139826	0.320589	-1.52201	1	1	no	1.69983	1	1	no	0.590527	1	1	no	-0.433643	1	1	no	BnaA01g15290D	A0A078DL72	BnaA01g15290D protein(Brassica napus:BnaA01g15290D)	ko04075:Plant hormone signal transduction	-	-	-	-	-
XLOC_000734	chrA01:7825439-7828096	13.137	15.6774	23.0011	29.0496	16.4767	24.8199	22.6071	20.0539	30.4165	21.6649	19.0375	19.8347	-0.439721	0.03255	0.0642463	no	0.507222	0.01285	0.0311387	no	0.229518	0.2108	0.299523	no	-0.193675	0.29925	0.402381	no	BnaA01g15300D	A0A078DQ63	BnaA01g15300D protein(Brassica napus:BnaA01g15300D)	-	GO:0006334:nucleosome assembly	-	GO:0005634:nucleus	AT4G26110	NAP1;1
XLOC_000735	chrA01:7829900-7832216	23.3903	23.9158	19.182	2.00462	2.69843	1.55536	11.7454	16.7286	10.6092	3.60821	4.53626	5.44199	3.40682	5e-05	0.000224487	up	-0.758626	0.0002	0.000808388	no	1.48898	5e-05	0.000232933	up	1.13766	0.0001	0.000494691	up	BnaA01g15310D	A0A078DKD3	BnaA01g15310D protein(Brassica napus:BnaA01g15310D)	ko04075:Plant hormone signal transduction	-	-	-	AT4G26120	-
XLOC_000736	chrA01:7842476-7865838	0.556923	0.474451	0.181551	9.9593e-105	0.00208869	0.284391	1.771	1.88828	0.464743	8.8889e-116	1.63803e-45	3.89501e-41	2.09736	1	1	no	1.77286	0.3655	0.462769	no	136.256	0.2441	0.334668	no	-132.422	1	1	no	BnaA01g15360D	-	-	-	-	-	-	-
XLOC_000737	chrA01:7847910-7849506	0	0	4.53889	0	0	0.688708	0	0	0	3.7925	0	0	2.73443	1	1	no	positive_infinity	1	1	no	positive_infinity	1	1	no	2.49751	1	1	no	BnaA01g15340D	A0A078DL66	BnaA01g15340D protein(Brassica napus:BnaA01g15340D)	-	-	-	-	-	-
XLOC_000738	chrA01:7848197-7851689	1.28467	0.817876	1.44639	1.4729	3.29282	5.55645	0.398675	0.27789	0.334016	2.79395	3.00523	2.72174	-1.5363	0.2621	0.343094	no	-1.80177	0.2803	0.373441	no	-3.11721	0.0498	0.0937469	down	-0.253241	0.81765	0.865372	no	BnaA01g15350D	A0A078DQ60	BnaA01g15350D protein(Brassica napus:BnaA01g15350D)	-	-	GO:0003700:sequence-specific DNA binding transcription factor activity;GO:0008270:zinc ion binding;GO:0043565:sequence-specific DNA binding	-	AT4G26150	GATA22
XLOC_000739	chrA01:7857064-7858526	0.432645	0.686731	0.857806	0.213464	0.242136	0.2891	1.22106	2.70774	2.9542	3.62063	3.75391	2.97755	1.40918	1	1	no	1.80847	0.31025	0.405399	no	-0.627931	0.6733	0.745654	no	3.8205	0.0496	0.102584	up	BnaA01g15360D	A0A078DKC7	BnaA01g15360D protein(Brassica napus:BnaA01g15360D)	-	GO:0006662:glycerol ether metabolic process;GO:0045454:cell redox homeostasis	GO:0015035:protein disulfide oxidoreductase activity	GO:0005623:cell	AT4G26160	ACHT1
XLOC_000741	chrA01:7905716-7906386	4.95429	3.61569	6.5447	6.23294	3.91082	4.57882	2.41227	2.44438	3.76262	4.63133	4.39358	7.69609	0.0387827	0.9522	0.962545	no	-0.800111	0.36175	0.458789	no	-0.996123	0.20275	0.290583	no	0.203146	0.74445	0.807928	no	BnaA01g15420D	A0A078DZK3	ATP-dependent 6-phosphofructokinase(Brassica napus:BnaC01g18320D)	ko00680:Methane metabolism;ko03018:RNA degradation;ko00052:Galactose metabolism;ko01200:Carbon metabolism;ko04152:AMPK signaling pathway;ko01230:Biosynthesis of amino acids;ko00030:Pentose phosphate pathway;ko00051:Fructose and mannose metabolism;ko00010:Glycolysis / Gluconeogenesis	GO:0006002:fructose 6-phosphate metabolic process	GO:0003872:6-phosphofructokinase activity;GO:0005524:ATP binding;GO:0046872:metal ion binding	GO:0005737:cytoplasm	AT4G26270	PFK3
XLOC_000742	chrA01:7921114-7921834	0	0	0	0	0	0.538661	0	0	0	0	0	0	positive_infinity	1	1	no	0	1	1	no	0	1	1	no	positive_infinity	1	1	no	BnaA01g15440D	A0A078DL60	BnaA01g15440D protein(Brassica napus:BnaA01g15440D)	-	-	-	-	-	-
XLOC_000743	chrA01:7943259-7945122	0.0816482	0.253846	0.0598815	0	0.287604	0.059124	0.728032	0.8569	0.533249	0.582723	0.726786	1.01543	0.179211	1	1	no	2.43237	0.0037	0.010663	up	-0.169843	0.65365	0.728854	no	2.76084	0.18995	0.289543	no	BnaA01g15480D	A0A078DJG6	BnaA01g15480D protein(Brassica napus:BnaA01g15480D)	-	-	-	-	-	-
XLOC_000744	chrA01:7950999-7952790	3.09971	5.94577	3.38312	5.62053	3.36633	10.4504	47.4234	37.6883	44.7415	46.5934	40.7924	35.7071	-0.640536	0.1121	0.177642	no	3.39719	5e-05	0.000226456	up	0.0354601	0.86415	0.898239	no	2.688	5e-05	0.00026101	up	BnaA01g15510D	A0A078DKA5	BnaA01g15510D protein(Brassica napus:BnaA01g15510D)	-	-	-	-	AT4G26410	-
XLOC_000745	chrA01:7965756-7968246	3.08411	1.51157	4.01707	5.0614	7.23572	5.59656	1.69296	1.44343	3.19855	1.68251	2.83891	2.94821	-1.05547	0.0022	0.00644908	down	-0.432358	0.19875	0.290988	no	-0.280163	0.36215	0.457808	no	-1.24046	0.00025	0.00112827	down	BnaA01g15560D	A0A078DK99	BnaA01g15560D protein(Brassica napus:BnaA01g15560D)	-	GO:0000338:protein deneddylation	-	GO:0008180:COP9 signalosome	AT4G26430	CSN6B
XLOC_000747	chrA01:7984179-7986414	3.42188	3.00272	2.20842	0.837862	0.323277	0.479294	4.47471	3.78089	3.18603	2.4498	1.9275	3.98609	2.39734	5e-05	0.000224487	up	0.416188	0.0779	0.139799	no	0.41448	0.06085	0.11035	no	2.36958	5e-05	0.00026101	up	BnaA01g15590D	A0A078DL38	BnaA01g15590D protein(Brassica napus:BnaA01g15590D)	-	-	-	-	AT4G26450	-
XLOC_000748	chrA01:7987392-7988991	20.8401	21.1373	19.1896	25.1354	23.8471	19.2216	8.76353	10.5426	9.02896	10.5575	13.6671	14.0025	-0.157968	0.3956	0.48047	no	-1.10112	5e-05	0.000226456	down	-0.469723	0.01045	0.0254278	no	-0.814433	5e-05	0.00026101	no	BnaA01g15600D	A0A078DQ36	BnaA01g15600D protein(Brassica napus:BnaA01g15600D)	-	-	-	-	AT4G26455	WIP1
XLOC_000749	chrA01:8009419-8010617	0.884297	0.153979	0.979856	1.39802e-38	3.16771e-63	0.67133	5.18528e-06	3.88289e-16	0.282163	1.84287e-06	0.934456	0.491435	1.60417	1	1	no	-2.82459	0.1216	0.199033	no	-2.38855	1	1	no	1.11323	1	1	no	BnaA01g15610D	A0A078DK91	BnaA01g15610D protein(Brassica napus:BnaA01g15610D)	-	-	-	GO:0016021:integral component of membrane	AT4G26490	-
XLOC_000750	chrA01:8010826-8012690	7.65867e-17	3.73985e-05	1.162	0.938362	0.18543	2.32878e-05	1.26324	0.548502	1.21094	1.90895	0.268276	1.44031	0.044292	1	1	no	1.39189	0.2882	0.381947	no	-0.304262	0.6476	0.723636	no	1.70722	0.23575	0.338029	no	BnaA01g15620D	A0A078DJF0	BnaA01g15620D protein(Brassica napus:BnaA01g15620D)	-	-	-	-	AT4G26500	SUFE1
XLOC_000751	chrA01:8013650-8016943	0	0.216929	0.0644024	0	0	0.152965	0.469712	0.682294	0.47642	0.765956	0.431955	0.329636	0.891214	1	1	no	2.54528	1	1	no	0.05305	1	1	no	3.35042	1	1	no	BnaA01g15630D	A0A078DJF3	Uridine kinase(Brassica napus:BnaA01g15630D)	ko00983:Drug metabolism - other enzymes;ko00240:Pyrimidine metabolism	GO:0044206:UMP salvage;GO:0044211:CTP salvage	GO:0004849:uridine kinase activity;GO:0005524:ATP binding	-	AT4G26510	UKL4
XLOC_000752	chrA01:8017642-8018970	0.298919	0.517722	0	0	0.35235	0.28543	0.133901	0.910184	0.210126	0.784432	0.894785	0.707434	0.355229	1	1	no	0.62197	1	1	no	-0.955911	0.07975	0.137912	no	1.92578	0.04635	0.0970917	up	BnaA01g15640D	A0A078DL34	Fructose-bisphosphate aldolase(Brassica napus:BnaA01g15640D)	ko00710:Carbon fixation in photosynthetic organisms;ko00680:Methane metabolism;ko01200:Carbon metabolism;ko01230:Biosynthesis of amino acids;ko00030:Pentose phosphate pathway;ko00051:Fructose and mannose metabolism;ko00010:Glycolysis / Gluconeogenesis	GO:0006096:glycolytic process	GO:0004332:fructose-bisphosphate aldolase activity	-	AT4G26530	FBA5
XLOC_000753	chrA01:8061112-8064680	2.74716	2.73302	3.54207	2.95479	2.30339	2.56593	2.04041	1.40332	1.66094	1.35228	1.38376	1.36	0.206039	0.445	0.529056	no	-0.810526	0.00245	0.00745817	no	0.276345	0.2888	0.38119	no	-0.911407	0.00295	0.00972177	no	BnaA01g15720D	A0A078DJE2	BnaA01g15720D protein(Brassica napus:BnaA01g15720D)	-	GO:0006364:rRNA processing	GO:0003723:RNA binding;GO:0008757:S-adenosylmethionine-dependent methyltransferase activity	-	AT4G26600	-
XLOC_000754	chrA01:8067650-8069266	0.188144	0.129609	0.0577258	0.348755	0.953343	0.41357	0.421429	0.349143	0.229851	0.539194	0.558975	0.196988	-2.19524	1	1	no	1.42283	1	1	no	-0.413378	1	1	no	-0.38145	1	1	no	BnaA01g15730D	A0A078DJE4	BnaA01g15730D protein(Brassica napus:BnaA01g15730D)	-	-	GO:0004672:protein kinase activity;GO:0005524:ATP binding	-	AT4G26610	D6PKL1
XLOC_000756	chrA01:8100404-8101558	1.83661	1.94752	2.16139	2.17813	3.62058	1.37003	2.93013	1.83747	2.23329	2.96761	2.44369	1.65689	-0.274333	0.6006	0.673634	no	0.247298	0.5886	0.673328	no	-0.0569352	0.8926	0.920408	no	0.00215524	0.9652	0.974255	no	BnaA01g15780D	A0A078DJD9	BnaA01g15780D protein(Brassica napus:BnaA01g15780D)	-	-	-	GO:0016021:integral component of membrane	AT4G26670	TIM22-2
XLOC_000757	chrA01:8102687-8110116	1.22805	0.779541	0.568207	0.330635	0.23146	0.191724	2.43624	3.72161	2.03614	1.67791	1.73844	2.01517	1.77282	0.0013	0.00408855	up	1.67601	5e-05	0.000226456	up	0.558129	0.007	0.0181164	no	2.87002	5e-05	0.00026101	up	BnaA01g15800D	A0A078DQ18	BnaA01g15800D protein(Brassica napus:BnaA01g15800D)	ko00860:Porphyrin and chlorophyll metabolism;ko00970:Aminoacyl-tRNA biosynthesis	GO:0006424:glutamyl-tRNA aminoacylation	GO:0004818:glutamate-tRNA ligase activity;GO:0005524:ATP binding	GO:0005737:cytoplasm	AT5G26710	-
XLOC_000758	chrA01:8123183-8131492	4.52891	4.49092	4.25476	9.10836	9.18806	10.8468	2.90431	3.08182	3.13705	4.46551	3.82298	3.98538	-1.13347	5e-05	0.000224487	down	-0.531344	0.02895	0.0618598	no	-0.467848	0.0478	0.0906243	no	-1.22496	5e-05	0.00026101	down	BnaA01g15820D	A0A078DJD3	BnaA01g15820D protein(Brassica napus:BnaA01g15820D)	-	-	-	-	AT4G26700	FIM1
XLOC_000759	chrA01:8132381-8135241	0.939972	1.13312	1.26284	4.43963	4.66086	9.1538	0.0448913	0.186178	0.229669	2.70624	2.82103	2.26355	-2.44856	5e-05	0.000224487	down	-2.84793	0.002	0.00623858	down	-4.11899	5e-05	0.000232933	down	-1.20405	0.0008	0.00315057	down	BnaA01g15830D	A0A078DZD1	BnaC01g18920D protein(Brassica napus:BnaC01g18920D)	-	GO:0006265:DNA topological change	GO:0003677:DNA binding;GO:0003917:DNA topoisomerase type I activity	GO:0005694:chromosome	AT5G55310	TOP1B
XLOC_000760	chrA01:8145301-8147377	24.0312	23.9612	25.7726	11.7877	8.27115	7.84895	17.152	18.9644	12.8475	9.86075	11.8075	8.20355	1.40204	5e-05	0.000224487	up	-0.582439	0.00515	0.0142105	no	0.674747	0.0012	0.00398646	no	0.121395	0.60755	0.694513	no	BnaA01g15840D	A0A0D3A6R0	Serine/threonine-protein phosphatase(Brassica oleracea var. oleracea:-)	-	-	GO:0004721:phosphoprotein phosphatase activity	-	AT4G26720	PPX1
XLOC_000761	chrA01:8156989-8158938	0.282617	0.146194	0.195308	0	0	0	0	0.24635	0.0370478	0	0.0970392	0	positive_infinity	1	1	no	-1.14196	1	1	no	1.52204	1	1	no	positive_infinity	1	1	no	BnaA01g15890D	A0A078DL08	Phosphatidate cytidylyltransferase(Brassica napus:BnaA01g15890D)	ko00564:Glycerophospholipid metabolism;ko04070:Phosphatidylinositol signaling system	GO:0016024:CDP-diacylglycerol biosynthetic process	GO:0004605:phosphatidate cytidylyltransferase activity	GO:0016021:integral component of membrane	AT4G26770	CDS3
XLOC_000763	chrA01:8169399-8171542	0.537834	0.323357	0.493867	0	0.156619	0.232487	0.24095	0.248356	0.187105	0.0698176	0.39803	0.175583	1.80414	1	1	no	-0.994021	1	1	no	0.0347243	1	1	no	0.749226	1	1	no	BnaA01g15920D	A0A078DJC5	BnaA01g15920D protein(Brassica napus:BnaA01g15920D)	-	-	-	-	AT4G26800	-
XLOC_000764	chrA01:8172853-8173851	145.555	164.585	142.391	333.813	334.237	279.746	163.566	117.314	145.488	310.529	230.812	153.838	-1.0674	0.0009	0.00295744	down	-0.0745385	0.80005	0.850579	no	-0.748511	0.004	0.0112304	no	-0.422786	0.08815	0.161715	no	BnaA01g15940D	A0A078DL02	Small ubiquitin-related modifier(Brassica napus:BnaA01g15940D)	ko03013:RNA transport	GO:0016925:protein sumoylation	-	GO:0005634:nucleus	-	-
XLOC_000766	chrA01:8201561-8202561	0	0	0	0	0	0	0	0	0.394484	0	0	0	0	1	1	no	positive_infinity	1	1	no	positive_infinity	1	1	no	0	1	1	no	BnaA01g16000D	A0A078DQ06	BnaA01g16000D protein(Brassica napus:BnaA01g16000D)	ko01230:Biosynthesis of amino acids;ko00340:Histidine metabolism	-	-	-	AT4G26900	HISN4
XLOC_000767	chrA01:8202691-8204994	1.03838	0.716041	0.892829	0.157806	0.135302	0.324821	0	0	0	0	0	0	2.10412	0.0182	0.039422	up	negative_infinity	5e-05	0.000226456	down	0	1	1	no	positive_infinity	1	1	no	BnaA01g16010D	A0A078DK41	BnaA01g16010D protein(Brassica napus:BnaA01g16010D)	ko01230:Biosynthesis of amino acids;ko00340:Histidine metabolism	GO:0000105:histidine biosynthetic process	GO:0000107:imidazoleglycerol-phosphate synthase activity	GO:0005737:cytoplasm	AT4G26900	HISN4
XLOC_000768	chrA01:8215235-8218368	0.185039	2.20357e-10	8.31456e-60	3.89593e-75	0.0370442	2.98433e-88	2.00573e-05	0.247995	4.81718e-06	2.49669e-71	4.59408e-09	1.25181e-18	2.31135	1	1	no	0.413063	1	1	no	25.6665	1	1	no	-22.9207	1	1	no	BnaA01g16030D	A0A078DJB9	BnaA01g16030D protein(Brassica napus:BnaA01g16030D)	-	-	-	-	AT5G62370	-
XLOC_000769	chrA01:8218680-8222221	0.0472967	0.332653	0.0984724	0	0.268986	0.000694874	2.40652	1.15752	1.20477	1.43087	2.30079	0.816323	0.811337	1	1	no	3.33258	5e-05	0.000226456	up	0.0253016	0.97265	0.979551	no	4.09516	0.00215	0.00741039	up	BnaA01g16040D	A0A078DKZ4	BnaA01g16040D protein(Brassica napus:BnaA01g16040D)	-	-	GO:0008137:NADH dehydrogenase (ubiquinone) activity;GO:0009055:electron carrier activity	GO:0016020:membrane	AT4G26965	-
XLOC_000770	chrA01:8227736-8240132	1.21394	1.24491	1.54146	1.45879	1.92963	1.56724	2.425	3.2062	2.19383	1.78805	1.95008	2.7388	-0.309914	0.337	0.421445	no	0.976238	0.00085	0.00294721	no	0.23696	0.4113	0.506094	no	0.405752	0.2008	0.30139	no	BnaA01g16070D	M4EC77	Uncharacterized protein(Brassica rapa subsp. pekinensis:Bra026386)	-	-	-	GO:0005739:mitochondrion	AT4G27010	-
XLOC_000771	chrA01:8240469-8241365	0	0	0	0	0	0	0.147123	7.95317e-13	0.195152	0.601104	0.0748667	0.36589	0	1	1	no	positive_infinity	1	1	no	-1.65816	1	1	no	positive_infinity	1	1	no	BnaA01g16090D	A0A078DKY8	BnaA01g16090D protein(Brassica napus:BnaA01g16090D)	-	-	-	-	AT4G27030	FAD4
XLOC_000773	chrA01:8253700-8256354	7.75471	5.86286	8.8685	6.7765	9.73379	10.415	6.35721	7.47609	6.06649	17.0202	14.4518	13.8486	-0.259053	0.2556	0.336027	no	-0.167802	0.44725	0.543444	no	-1.22621	5e-05	0.000232933	down	0.77402	0.00015	0.000714022	no	BnaA01g16140D	A0A078DKY5	BnaA01g16140D protein(Brassica napus:BnaA01g16140D)	-	-	-	-	AT4G27100	-
XLOC_000774	chrA01:8271726-8332402	4.90948	29.7438	10.9833	0.0022585	4.04985	16.2857	31.2671	53.1825	21.8943	42.7366	52.3217	50.1772	1.17331	0.40585	0.490844	no	1.22978	0.37035	0.467667	no	-0.483305	0.5393	0.627784	no	2.86103	0.2141	0.315658	no	BnaA01g16180D	A0A078DPY3	BnaA01g16200D protein(Brassica napus:BnaA01g16200D)	-	-	GO:0045735:nutrient reservoir activity	-	AT4G27170	AT2S4
XLOC_000775	chrA01:8276045-8278340	0	0	0	0	0	0	0	0	0	0.190358	0	0.0636675	0	1	1	no	0	1	1	no	positive_infinity	1	1	no	positive_infinity	1	1	no	BnaA01g16190D	A0A078DKY1	BnaA01g16190D protein(Brassica napus:BnaA01g16190D)	ko03430:Mismatch repair;ko03030:DNA replication;ko03460:Fanconi anemia pathway;ko03440:Homologous recombination;ko03420:Nucleotide excision repair	-	-	-	-	-
XLOC_000776	chrA01:8279323-8279865	0	0.732701	0.324533	14.9391	10.9801	23.0163	0	0.254691	0	1.40262	0.9865	0.828374	-5.5315	0.18475	0.263478	no	-2.0543	1	1	no	-3.67907	0.2747	0.366196	no	-3.90155	0.02995	0.0679216	down	BnaA01g16200D	A0A078DPY3	BnaA01g16200D protein(Brassica napus:BnaA01g16200D)	-	-	GO:0045735:nutrient reservoir activity	-	-	-
XLOC_000777	chrA01:8294237-8294785	1.69761	0.36635	0	77.8645	154.143	39.909	0.456045	0	0.18747	3.08577	1.72638	1.65675	-7.04434	0.1578	0.232239	no	-1.66712	1	1	no	-3.38012	0.1968	0.283624	no	-5.37192	0.01325	0.0345794	down	BnaA01g16220D	A0A078DJ87	BnaA01g16220D protein(Brassica napus:BnaA01g16220D)	-	-	GO:0045735:nutrient reservoir activity	-	-	-
XLOC_000778	chrA01:8303680-8304225	0	0	0	8.33533	11.7919	28.3471	0	0.141084	0	0	0	0	positive_infinity	0.14	0.211776	no	positive_infinity	1	1	no	positive_infinity	1	1	no	positive_infinity	0.1539	0.246806	no	BnaA01g16230D	A0A078DJA2	BnaA01g16230D protein(Brassica napus:BnaA01g16230D)	-	-	GO:0045735:nutrient reservoir activity	-	-	-
XLOC_000779	chrA01:8342625-8345558	0.386511	0.244544	0.408693	0.083091	0.276157	0.0667331	0.0399606	0.0615399	0.0464139	0.046179	0	0.0465029	1.28116	1	1	no	-2.80613	1	1	no	0.637839	1	1	no	-2.18455	1	1	no	BnaA01g16260D	A0A078DK17	BnaA01g16260D protein(Brassica napus:BnaA01g16260D)	-	GO:0006952:defense response	GO:0043531:ADP binding	-	AT4G27190	-
XLOC_000780	chrA01:8349228-8350750	0.0789475	0	0	0	0.0926409	0.114528	0	0	0.0414608	0	0.108612	0.0621194	-1.38523	1	1	no	-0.918406	1	1	no	-2.09303	1	1	no	-0.258207	1	1	no	BnaA01g16280D	A0A078DJ98	BnaA01g16280D protein(Brassica napus:BnaA01g16280D)	-	-	GO:0003950:NAD+ ADP-ribosyltransferase activity;GO:0046872:metal ion binding	-	AT4G27240	-
XLOC_000781	chrA01:8399814-8402309	0	0	0	0.0720135	0	0.152611	0	0	0	0.0403307	0.035375	0	positive_infinity	1	1	no	0	1	1	no	positive_infinity	1	1	no	-1.53546	1	1	no	BnaA01g16300D	A0A078DPX1	BnaA01g16300D protein(Brassica napus:BnaA01g16300D)	ko04075:Plant hormone signal transduction	-	-	-	AT4G27260	GH3.5
XLOC_000783	chrA01:8425070-8426556	7.76405	6.86771	8.49875	2.00617	4.11148	2.50229	3.71246	5.00176	5.78361	2.22226	2.49313	1.5477	1.42178	0.0031	0.00868932	up	-0.664754	0.0095	0.0240647	no	1.17015	0.00015	0.000637099	up	-0.438031	0.2804	0.382154	no	-	M4EC52	Uncharacterized protein(Brassica rapa subsp. pekinensis:Bra026361)	-	-	GO:0008270:zinc ion binding	GO:0005622:intracellular	AT4G27310	-
XLOC_000785	chrA01:8460026-8460843	44.6873	24.1418	55.8733	44.3154	18.4833	24.5366	15.7902	39.5829	33.9757	55.1944	46.5233	78.4045	0.51521	0.3115	0.394799	no	-0.474649	0.3858	0.483018	no	-1.04707	0.0343	0.0687955	down	1.06468	0.0159	0.0402862	up	BnaA01g16390D	A0A078DKV1	BnaA01g16390D protein(Brassica napus:BnaA01g16390D)	-	-	-	-	-	-
XLOC_000786	chrA01:8461354-8462889	1.7434	1.57359	1.78663	0.113256	0.191901	0.477797	0.433031	1.27351	0.897982	0.914359	0.403697	0.334768	2.7103	0.00195	0.00581102	up	-0.964386	0.0756	0.136543	no	0.618049	0.3103	0.40411	no	1.10527	1	1	no	BnaA01g16400D	M4EC44	Uncharacterized protein(Brassica rapa subsp. pekinensis:Bra026353)	-	GO:0006351:transcription, DNA-templated;GO:0006355:regulation of transcription, DNA-templated	GO:0003677:DNA binding	GO:0005634:nucleus	AT4G27410	RD26
XLOC_000787	chrA01:8487521-8491912	1.08637	0.963696	0.943743	2.16012	3.20309	2.04114	3.24958	2.43403	3.19205	1.09764	1.38542	1.34714	-1.30823	0.3751	0.459987	no	1.57879	0.33065	0.427079	no	1.17143	0.49055	0.582277	no	-0.930368	0.5807	0.670852	no	BnaA01g16420D	A0A078DJ60	BnaA01g16420D protein(Brassica napus:BnaA01g16420D)	-	-	-	-	AT4G27430	CIP7
XLOC_000788	chrA01:8494040-8495135	0	0	0	0	0	0.208989	0.225111	0	0.369833	0.276692	0.729741	0	positive_infinity	1	1	no	positive_infinity	1	1	no	-0.812481	1	1	no	2.30226	1	1	no	BnaA01g16430D	A0A078DJ88	BnaA01g16430D protein(Brassica napus:BnaA01g16430D)	-	-	-	GO:0016021:integral component of membrane	AT4G27435	-
XLOC_000790	chrA01:8517599-8519386	13.1056	16.1828	12.1287	44.8181	46.9812	46.7567	10.0926	11.0903	5.66104	38.0776	30.76	28.8393	-1.74227	5e-05	0.000224487	down	-0.616881	0.09295	0.161117	no	-1.90072	5e-05	0.000232933	down	-0.481401	0.0454	0.0955083	no	BnaA01g16460D	A0A078DJZ9	BnaA01g16460D protein(Brassica napus:BnaA01g16460D)	-	-	-	-	AT4G27460	CBSX5
XLOC_000791	chrA01:8519688-8521198	4.09164	4.80904	3.12909	11.8791	16.438	10.7432	1.5207	3.09664	2.40981	7.04427	6.18499	9.12502	-1.70111	5e-05	0.000224487	down	-0.76784	0.01835	0.0420762	no	-1.7053	5e-05	0.000232933	down	-0.78563	0.00615	0.018161	no	BnaA01g16470D	A0A078DJ55	BnaA01g16470D protein(Brassica napus:BnaA01g16470D)	ko04141:Protein processing in endoplasmic reticulum	-	GO:0008270:zinc ion binding	GO:0016021:integral component of membrane	AT4G27470	RMA3
XLOC_000792	chrA01:8536500-8538609	2.74806	3.30533	4.89001	5.20455	5.21082	4.14921	3.85574	3.02932	3.1481	6.2849	5.67578	6.37657	-0.413703	0.2476	0.329492	no	-0.114483	0.7246	0.788761	no	-0.910323	0.00165	0.00525285	no	0.353666	0.24935	0.350443	no	BnaA01g16490D	A0A078DKU3	BnaA01g16490D protein(Brassica napus:BnaA01g16490D)	ko03018:RNA degradation	-	-	-	AT4G27490	RRP41L
XLOC_000793	chrA01:8544496-8546872	0.952279	1.1567	0.843206	1.6751	1.26094	0.51523	0.859715	0.824823	1.00833	1.01749	1.00798	0.916552	-0.228716	0.5904	0.664637	no	-0.121887	0.7601	0.818384	no	-0.168649	0.6339	0.711929	no	-0.208896	0.6005	0.688423	no	BnaA01g16510D	A0A078DJZ6	BnaA01g16510D protein(Brassica napus:BnaA01g16510D)	-	GO:0010155:regulation of proton transport	-	GO:0005783:endoplasmic reticulum;GO:0005886:plasma membrane	AT4G27500	PPI1
XLOC_000795	chrA01:8681906-8682311	0	0	0	0	0	0	0	0	1.96968	0	0	0	0	1	1	no	positive_infinity	1	1	no	positive_infinity	1	1	no	0	1	1	no	BnaA01g16620D	A0A078DJ35	Protein yippee-like(Brassica napus:BnaA01g16620D)	-	-	GO:0046872:metal ion binding	-	AT4G27740	-
XLOC_000796	chrA01:8682822-8686471	12.754	13.9196	48.6766	7.46942	22.3084	9.7636	12.5338	6.51355	12.7348	6.28713	16.0192	6.26585	0.925554	0.296	0.378814	no	-1.23291	0.0795	0.142095	no	0.109469	0.7842	0.836867	no	-0.446516	0.36845	0.473435	no	BnaA01g16630D,BnaA01g16640D	A0A078DKR7	BnaA01g16640D protein(Brassica napus:BnaA01g16640D)	-	-	-	-	AT4G27750	ISI1
XLOC_000797	chrA01:8687261-8689783	1.22549	1.27246	0.871372	0.391265	0.221977	0.609603	1.58355	0.727608	1.48949	0.741363	0.195144	0.148633	1.46699	0.03185	0.0630575	up	0.186817	0.63585	0.714317	no	1.75998	0.00475	0.013012	up	-0.143424	1	1	no	BnaA01g16650D	A0A078DPU7	BnaA01g16650D protein(Brassica napus:BnaA01g16650D)	-	-	-	-	AT4G27760	FEY
XLOC_000798	chrA01:8690537-8692871	23.9475	27.3776	17.1707	22.6428	26.3227	17.1211	15.291	19.6644	15.4359	16.1697	18.8971	13.7049	0.0497246	0.81725	0.85756	no	-0.433899	0.0379	0.0774984	no	0.00879375	0.96195	0.972008	no	-0.415954	0.0356	0.0783608	no	BnaA01g16660D	A0A078DJY5	BnaA01g16660D protein(Brassica napus:BnaA01g16660D)	-	-	GO:0000062:fatty-acyl-CoA binding	GO:0016021:integral component of membrane	AT4G27780	ACBP2
XLOC_000799	chrA01:8693055-8694465	0.311953	0.216264	0.384976	0.43095	0.490751	0.668445	0	0	0	1.31094	1.07842	0.574532	-0.79804	1	1	no	positive_infinity	1	1	no	negative_infinity	5e-05	0.000232933	down	0.924225	0.115	0.198635	no	BnaA01g16670D	A0A078DJ28	BnaA01g16670D protein(Brassica napus:BnaA01g16670D)	-	-	GO:0005509:calcium ion binding	GO:0016021:integral component of membrane	AT4G27790	-
XLOC_000801	chrA01:8712117-8714403	0	0	0	0	0	0	0	0	0.0545814	0	0	0	0	1	1	no	positive_infinity	1	1	no	positive_infinity	1	1	no	0	1	1	no	BnaA01g16700D	A0A078DPT9	BnaA01g16700D protein(Brassica napus:BnaA01g16700D)	-	-	-	GO:0016021:integral component of membrane	AT4G27860	-
XLOC_000802	chrA01:8718265-8724366	28.1257	29.119	23.368	14.992	19.2303	14.3606	9.35968	9.9171	7.114	4.29685	4.59788	4.75286	0.729328	0.0007	0.00237684	no	-1.60184	5e-05	0.000226456	down	0.913662	5e-05	0.000232933	no	-1.81073	5e-05	0.00026101	down	BnaA01g16710D,BnaA01g16720D	A0A078DJ21	E3 ubiquitin-protein ligase(Brassica napus:BnaA01g16720D)	ko04120:Ubiquitin mediated proteolysis;ko04115:p53 signaling pathway;ko04310:Wnt signaling pathway	GO:0006511:ubiquitin-dependent protein catabolic process;GO:0007275:multicellular organismal development	GO:0004842:ubiquitin-protein transferase activity;GO:0008270:zinc ion binding;GO:0016874:ligase activity	GO:0005634:nucleus	AT4G27880	SINAT4
XLOC_000803	chrA01:8725119-8726108	0	0	0	0	0	0.418563	0	0	0	0	0	0.166141	positive_infinity	1	1	no	0	1	1	no	positive_infinity	1	1	no	-1.3207	1	1	no	BnaA01g16730D	A0A078DJ46	BnaA01g16730D protein(Brassica napus:BnaA01g16730D)	-	-	-	-	-	-
XLOC_000805	chrA01:8736728-8740631	4.15774	3.17846	1.15272	10.7172	15.4948	10.6358	5.44731	2.70466	4.89736	9.73791	9.26852	8.59238	-2.11885	5e-05	0.000224487	down	0.632428	0.0137	0.0328553	no	-1.1245	5e-05	0.000232933	down	-0.395214	0.04405	0.0932273	no	BnaA01g16750D	A0A078DPT1	BnaA01g16750D protein(Brassica napus:BnaA01g16750D)	-	GO:0055085:transmembrane transport	-	GO:0016021:integral component of membrane	AT4G27940	MTM1
XLOC_000806	chrA01:8771111-8775875	6.16184	4.2968	4.401	0.465106	0.388916	1.23026	5.64	7.32944	4.61444	0.652336	1.04182	1.25339	2.84043	5e-05	0.000224487	up	0.250341	0.2536	0.344494	no	2.54155	5e-05	0.000232933	up	0.521988	0.23225	0.334604	no	BnaA01g16770D	A0A0D3BRQ8	Uncharacterized protein(Brassica oleracea var. oleracea:-)	-	-	-	-	AT2G35630	MOR1
XLOC_000810	chrA01:8810306-8811728	0.788135	0.921241	0.546699	0.681054	0.696588	1.12963	0	0	0	0	0	0	-0.149688	0.79745	0.841563	no	negative_infinity	5e-05	0.000226456	down	0	1	1	no	negative_infinity	5e-05	0.00026101	down	BnaA01g16840D	A0A078DKP7	BnaA01g16840D protein(Brassica napus:BnaA01g16840D)	-	-	GO:0022857:transmembrane transporter activity	GO:0016021:integral component of membrane	AT4G28040	-
XLOC_000811	chrA01:8814641-8817390	7.82076	6.88648	8.98997	17.6001	17.0567	16.6367	3.45459	2.827	2.80493	4.64742	4.77755	3.96329	-1.11396	5e-05	0.000224487	down	-1.37275	5e-05	0.000226456	down	-0.599741	0.0073	0.0187783	no	-1.91497	5e-05	0.00026101	down	BnaA01g16870D	A0A078DJ07	BnaA01g16870D protein(Brassica napus:BnaA01g16870D)	-	-	GO:0005524:ATP binding	-	AT4G28070	-
XLOC_000815	chrA01:8853677-8855090	0.353855	0.372148	0.16538	1.20858	0.212129	0.241962	0.118863	0.12691	0.28397	0.424315	0.12418	0.845619	-0.899439	1	1	no	-0.739064	1	1	no	-1.43673	1	1	no	-0.237608	1	1	no	BnaA01g16970D	M4EBW7	Uncharacterized protein(Brassica rapa subsp. pekinensis:Bra026276)	-	-	GO:0003677:DNA binding	-	AT4G28190	ULT1
XLOC_000816	chrA01:8856960-8858168	0.745626	1.44053	1.08485	0.882557	0.628732	0.835601	3.79328	3.97412	3.71123	4.61846	4.64214	2.60717	0.479489	0.3792	0.464161	no	1.82185	0.0002	0.000808388	up	-0.088803	0.7184	0.783694	no	2.36338	5e-05	0.00026101	up	BnaA01g16990D	A0A078DKN3	BnaA01g16990D protein(Brassica napus:BnaA01g16990D)	-	-	-	GO:0016021:integral component of membrane	AT4G28210	emb1923
XLOC_000818	chrA01:8919068-8920633	3.56495	4.98936	3.79974	3.39752	6.54916	4.23203	6.05929	4.971	5.97358	10.9422	11.8068	19.2288	-0.201208	0.4441	0.528225	no	0.472234	0.0427	0.085363	no	-1.34296	5e-05	0.000232933	down	1.58405	5e-05	0.00026101	up	BnaA01g17050D	A0A078DPQ0	BnaA01g17050D protein(Brassica napus:BnaA01g17050D)	-	-	-	-	AT4G28300	-
XLOC_000821	chrA01:8972434-8973027	0	0	0	0	0	0	0	0	0	0	0	0.20641	0	1	1	no	0	1	1	no	positive_infinity	1	1	no	positive_infinity	1	1	no	BnaA01g17100D	A0A078H4E9	BnaA01g17100D protein(Brassica napus:BnaA01g17100D)	-	-	GO:0046872:metal ion binding	-	AT4G16610	-
XLOC_000822	chrA01:9003483-9006662	1.49784	1.31985	0.698349	0.949918	1.58458	0.476945	2.85303	3.08619	1.87935	0.872671	0.795032	0.846792	0.218815	0.541	0.619714	no	1.16145	0.00035	0.0013396	up	1.59932	5e-05	0.000232933	up	-0.240326	0.4839	0.584618	no	BnaA01g17130D	A0A078H380	BnaA01g17130D protein(Brassica napus:BnaA01g17130D)	-	-	-	GO:0016021:integral component of membrane	AT4G16650	-
XLOC_000823	chrA01:9007127-9011522	0.0378352	0.0389475	0.0347099	0	0.0746908	0	0.708682	0.353436	0.81373	0.0468016	0.0615659	0	0.564344	1	1	no	4.08547	0.00275	0.00823985	up	4.06511	0.0914	0.154328	no	0.560282	1	1	no	BnaA01g17140D	A0A0D3A7J8	Uncharacterized protein(Brassica oleracea var. oleracea:-)	ko04141:Protein processing in endoplasmic reticulum	-	GO:0005524:ATP binding	-	AT4G16660	-
XLOC_000824	chrA01:9021627-9026604	5.2768	7.20982	4.61998	1.41097	2.51272	1.0869	2.67535	2.33812	2.1941	2.1112	2.36343	1.67909	1.76731	0.002	0.00594023	up	-1.23621	0.0008	0.0027964	down	0.187688	0.6129	0.693308	no	0.318151	0.54205	0.636851	no	BnaA01g17150D,BnaA01g17160D	A0A078H4E5	BnaA01g17150D protein(Brassica napus:BnaA01g17150D)	-	-	-	-	AT4G16670	-
XLOC_000825	chrA01:9032924-9034399	0.0661966	0.0684386	0.304795	0	0.0774639	0.0483979	0.133447	0.0922157	0.208089	0	0	0.104008	1.80059	1	1	no	-0.00672698	1	1	no	2.02502	1	1	no	-0.269938	1	1	no	BnaA01g17170D	A0A078H434	BnaA01g17170D protein(Brassica napus:BnaA01g17170D)	-	-	GO:0004190:aspartic-type endopeptidase activity	-	AT4G16563	-
XLOC_000835	chrA01:9078871-9079209	0	0	0	0	0	0	0	0	0	0	0	1.45075	0	1	1	no	0	1	1	no	positive_infinity	1	1	no	positive_infinity	1	1	no	BnaA01g17300D	A0A078H4C9	BnaA01g17300D protein(Brassica napus:BnaA01g17300D)	-	-	GO:0004869:cysteine-type endopeptidase inhibitor activity	-	-	-
XLOC_000836	chrA01:9098522-9098812	0	0	0	0	0	2.28562	0	0	0	0	0	0	positive_infinity	1	1	no	0	1	1	no	0	1	1	no	positive_infinity	1	1	no	BnaA01g17320D	A0A078H415	BnaA01g17320D protein(Brassica napus:BnaA01g17320D)	-	-	-	-	-	-
XLOC_000837	chrA01:9100407-9101402	0	0.477664	0.283167	0	0.543655	1.26557	0	0.324869	0.0809253	0.120895	0.318367	0.120686	-1.24589	1	1	no	-0.903963	1	1	no	-0.490391	1	1	no	-1.66572	1	1	no	-	A0A0D2ZXX1	Uncharacterized protein(Brassica oleracea var. oleracea:-)	-	-	-	-	AT1G53250	-
XLOC_000838	chrA01:9128581-9130096	0	0.357694	0.127434	0.480296	0.0809882	0.151421	0.836566	0.385696	0.507587	0.433011	0.379854	0.543549	-0.556706	1	1	no	1.85058	1	1	no	0.309086	0.50375	0.594587	no	0.949847	1	1	no	BnaA01g17330D	A0A078H364	BnaA01g17330D protein(Brassica napus:BnaA01g17330D)	-	-	-	-	-	-
XLOC_000841	chrA01:9186533-9191088	3.16907	3.57318	0.954656	1.66421	2.39655	1.85429	7.29004	8.98717	7.68506	5.85108	6.33905	7.36738	0.378907	0.7157	0.773905	no	1.64775	0.0897	0.156542	no	0.255345	0.6181	0.69795	no	1.74571	0.0406	0.0871741	up	BnaA01g17410D	A0A078H611	BnaA01g17410D protein(Brassica napus:BnaA01g17410D)	-	-	-	-	AT4G16440	NAR1
XLOC_000843	chrA01:9220011-9222074	0.132752	0.834927	0.751067	0	0	0	0.915466	1.75309	1.62462	0.476555	0.104474	0.645228	positive_infinity	1	1	no	1.33083	0.0193	0.0439307	up	1.77155	0.00485	0.0132532	up	positive_infinity	1	1	no	BnaA01g17480D	A0A078H354	BnaA01g17480D protein(Brassica napus:BnaA01g17480D)	-	-	GO:0005509:calcium ion binding	-	AT4G16350	CBL6
XLOC_000844	chrA01:9222772-9234456	3.05174	2.54445	2.12793	0.867491	3.91214	2.55158	2.95984	2.1534	2.67446	4.59414	5.17748	4.33023	0.0734845	0.87525	0.904103	no	0.0226212	0.9552	0.967154	no	-0.898155	0.01205	0.0286795	no	0.965085	0.02595	0.0604751	no	BnaA01g17490D	A0A078H0L2	BnaA01g17490D protein(Brassica napus:BnaA01g17490D)	-	GO:0007264:small GTPase mediated signal transduction	GO:0005085:guanyl-nucleotide exchange factor activity	GO:0005622:intracellular	AT4G16340	SPK1
XLOC_000845	chrA01:9235041-9236259	2.12174	3.64169	1.47327	3.51618	4.88382	2.64867	9.69434	11.4248	9.46381	13.7145	15.63	15.2439	-0.613829	0.07995	0.134902	no	2.0895	5e-05	0.000226456	up	-0.582012	0.0032	0.00930032	no	2.03341	5e-05	0.00026101	up	BnaA01g17500D	A0A078H4B1	BnaA01g17500D protein(Brassica napus:BnaA01g17500D)	-	-	GO:0016491:oxidoreductase activity;GO:0046872:metal ion binding	-	AT4G16330	-
XLOC_000846	chrA01:9237073-9245173	19.4026	21.8274	13.9408	5.70529	6.2127	6.12758	29.5645	37.9344	24.1383	32.6381	29.9464	20.1414	1.61231	0.0737	0.126141	no	0.740498	0.2233	0.316246	no	0.10942	0.8602	0.895251	no	2.22077	0.04495	0.0947791	up	BnaA01g17510D	A0A078H5Z9	BnaA01g17510D protein(Brassica napus:BnaA01g17510D)	-	-	GO:0000166:nucleotide binding;GO:0003723:RNA binding	-	AT4G16280	FCA
XLOC_000847	chrA01:9259309-9264847	0	0	0	0.138952	0.118523	0.815873	0.337745	0.282627	0.159031	0.791586	1.25024	1.11042	positive_infinity	1	1	no	positive_infinity	1	1	no	-2.05314	0.1801	0.263941	no	1.57927	0.3037	0.406913	no	BnaA01g17530D	A0A078H351	BnaA01g17530D protein(Brassica napus:BnaA01g17530D)	ko00230:Purine metabolism;ko00240:Pyrimidine metabolism;ko03020:RNA polymerase	GO:0006351:transcription, DNA-templated	GO:0003676:nucleic acid binding;GO:0008270:zinc ion binding	-	AT4G16265	NRPB9B
XLOC_000848	chrA01:9266265-9268433	0	0	0	0	0	0	0	0	0.165269	0	0.0721871	0.0824069	0	1	1	no	positive_infinity	1	1	no	0.0469078	1	1	no	positive_infinity	1	1	no	BnaA01g17540D	A0A078H0K9	BnaA01g17540D protein(Brassica napus:BnaA01g17540D)	-	GO:0005975:carbohydrate metabolic process	GO:0004553:hydrolase activity, hydrolyzing O-glycosyl compounds	-	AT4G16260	-
XLOC_000849	chrA01:9282582-9284640	13.6853	11.5496	16.8231	13.7811	14.5905	15.664	6.85047	5.22773	9.21351	11.4549	8.86875	7.84378	-0.0656587	0.94555	0.957495	no	-0.970801	0.6203	0.701123	no	-0.447583	0.81075	0.857641	no	-0.62112	0.62965	0.713429	no	BnaA01g17560D	A0A078H5Z4	BnaA01g17560D protein(Brassica napus:BnaA01g17560D)	ko04120:Ubiquitin mediated proteolysis;ko04141:Protein processing in endoplasmic reticulum	-	-	GO:0016021:integral component of membrane	AT3G17000	UBC32
XLOC_000850	chrA01:9297280-9302132	7.63139	9.49151	6.7009	3.73616	2.94353	2.85657	9.47904	9.17338	9.38381	3.43099	4.19293	4.47257	1.32061	0.30065	0.383518	no	0.245315	0.77155	0.827178	no	1.17358	0.3642	0.459876	no	0.364226	0.75925	0.819481	no	BnaA01g17580D	A0A078H349	BnaA01g17580D protein(Brassica napus:BnaA01g17580D)	-	-	-	GO:0016021:integral component of membrane	AT4G16180	-
XLOC_000851	chrA01:9310045-9313398	3.26721	2.42291	3.51166	3.73416	3.92219	2.72028	1.82432	2.07565	1.93109	3.66342	3.69109	2.98386	-0.17461	0.5125	0.593546	no	-0.649325	0.01455	0.0345312	no	-0.865736	0.0003	0.00118319	no	0.0170744	0.94315	0.958135	no	BnaA01g17630D	A0A078H345	Dihydrolipoyl dehydrogenase(Brassica napus:BnaA01g17630D)	ko00260:Glycine, serine and threonine metabolism;ko01200:Carbon metabolism;ko00620:Pyruvate metabolism;ko00020:Citrate cycle (TCA cycle);ko00280:Valine, leucine and isoleucine degradation;ko00010:Glycolysis / Gluconeogenesis	GO:0045454:cell redox homeostasis	GO:0004148:dihydrolipoyl dehydrogenase activity;GO:0050660:flavin adenine dinucleotide binding	GO:0005623:cell	AT4G16155	LPD2
XLOC_000853	chrA01:9328339-9332703	0	0	0.0374245	0	0	0	0	0	0	0	0	0	positive_infinity	1	1	no	positive_infinity	1	1	no	0	1	1	no	0	1	1	no	BnaA01g17650D	A0A078H491	BnaA01g17650D protein(Brassica napus:BnaA01g17650D)	ko04727:GABAergic synapse;ko04962:Vasopressin-regulated water reabsorption;ko04721:Synaptic vesicle cycle	-	GO:0005524:ATP binding	-	AT4G04910	NSF
XLOC_000854	chrA01:9341226-9343231	3.9115	3.61238	3.9449	6.68398	4.77863	4.07517	1.05095	1.91368	1.84317	5.08821	7.45064	10.2872	-0.438627	0.29035	0.372954	no	-1.24614	0.0137	0.0328553	down	-2.28344	5e-05	0.000232933	down	0.573971	0.0916	0.166664	no	BnaA01g17660D	A0A078H5Y5	BnaA01g17660D protein(Brassica napus:BnaA01g17660D)	-	-	-	-	AT4G16146	-
XLOC_000857	chrA01:9375825-9381337	12.0922	12.6993	10.933	14.7184	25.5882	13.5343	19.6095	19.8761	14.9577	15.9494	16.0523	15.8288	-0.594777	0.04285	0.0806334	no	0.617215	0.03155	0.066588	no	0.14846	0.49285	0.584334	no	-0.150024	0.49635	0.595469	no	BnaA01g17690D,BnaA01g17700D	A0A078H0J8	Importin subunit alpha(Brassica napus:BnaA01g17690D)	-	GO:0006606:protein import into nucleus	GO:0008565:protein transporter activity	GO:0005634:nucleus;GO:0005737:cytoplasm	AT4G16143	IMPA2
XLOC_000858	chrA01:9406634-9409900	0.223134	0.476749	0.267961	0.613142	0.954372	0.226615	0.498394	0.682741	0.361688	0.284055	0.385168	0.179418	-0.897049	1	1	no	0.681755	1	1	no	0.825261	1	1	no	-1.05774	1	1	no	BnaA01g17740D	A0A078H0J3	BnaA01g17740D protein(Brassica napus:BnaA01g17740D)	-	GO:0010215:cellulose microfibril organization;GO:0016049:cell growth	-	GO:0031225:anchored component of membrane	AT4G16120	COBL7
XLOC_000859	chrA01:9413554-9414565	0	2.55563e-26	0	0	0	0	0.417129	1.09986	0.986484	0.294675	0.172407	0.491265	positive_infinity	1	1	no	86.3532	0.248	0.340005	no	1.35026	0.16115	0.242633	no	positive_infinity	1	1	no	BnaA01g17760D	A0A078I1M4	BnaA01g17760D protein(Brassica napus:BnaA01g17760D)	ko00970:Aminoacyl-tRNA biosynthesis	GO:0006421:asparaginyl-tRNA aminoacylation	GO:0003676:nucleic acid binding;GO:0004816:asparagine-tRNA ligase activity;GO:0005524:ATP binding	GO:0005737:cytoplasm	AT4G17300	NS1
XLOC_000860	chrA01:9427770-9429158	0.085371	0	0	0	0	0.123355	0	0	0	0.067022	0	0	-0.511518	1	1	no	positive_infinity	1	1	no	positive_infinity	1	1	no	-0.843792	1	1	no	BnaA01g17770D	A0A078HYK7	BnaA01g17770D protein(Brassica napus:BnaA01g17770D)	-	GO:0055114:oxidation-reduction process	-	GO:0016021:integral component of membrane	AT4G17280	-
XLOC_000861	chrA01:9438364-9449592	1.50388	1.0335	1.04627	1.28865	1.43348	1.15279	2.4805	1.89445	2.26637	2.89543	2.44584	1.87526	-0.113045	0.7644	0.814195	no	0.900287	0.01305	0.0315397	no	-0.162083	0.5479	0.635727	no	0.9205	0.00335	0.0108695	no	BnaA01g17810D	A0A078I1L9	BnaA01g17810D protein(Brassica napus:BnaA01g17810D)	-	-	-	-	AT2G31290	-
XLOC_000862	chrA01:9441959-9444536	0.299064	0.703682	1.8487	0.610286	0.667549	0.407321	2.74488	2.82406	2.65005	3.43422	2.7342	1.48616	0.755679	0.2027	0.284204	no	1.53747	0.01015	0.0254627	up	0.061212	0.85675	0.89269	no	2.20788	5e-05	0.00026101	up	BnaA01g17820D,BnaA01g17830D	A0A078GAU3	BnaC03g23090D protein(Brassica napus:BnaC03g23090D)	-	-	-	-	-	-
XLOC_000864	chrA01:9455482-9464500	17.2512	16.5795	11.4533	26.5425	36.5938	21.1746	12.9151	12.5447	10.5457	19.2535	19.4699	18.0901	-0.898976	5e-05	0.000224487	no	-0.321212	0.095	0.163732	no	-0.697136	5e-05	0.000232933	no	-0.548184	0.0016	0.00573213	no	BnaA01g17860D	A0A078I1L4	BnaA01g17860D protein(Brassica napus:BnaA01g17860D)	-	GO:0006351:transcription, DNA-templated;GO:0006355:regulation of transcription, DNA-templated	-	-	AT4G17230	SCL13
XLOC_000865	chrA01:9459587-9461984	0	0	0	0	0	0.0473666	0	0	0	0	0	0	positive_infinity	1	1	no	0	1	1	no	0	1	1	no	positive_infinity	1	1	no	BnaA01g17870D	A0A078HYJ6	BnaA01g17870D protein(Brassica napus:BnaA01g17870D)	-	GO:0007010:cytoskeleton organization	-	-	AT4G17220	MAP70.5
XLOC_000866	chrA01:9464927-9471627	21.7961	22.7299	13.565	15.017	16.3481	15.0433	22.1274	17.9466	21.8833	12.2474	19.6838	16.994	0.323774	0.3191	0.402978	no	0.103891	0.7668	0.823455	no	0.300374	0.3996	0.494537	no	0.0975523	0.76655	0.825187	no	BnaA01g17880D,BnaA01g17890D,BnaA01g17900D	A0A078I1K9	BnaA01g17910D protein(Brassica napus:BnaA01g17910D)	-	GO:0005975:carbohydrate metabolic process	GO:0004553:hydrolase activity, hydrolyzing O-glycosyl compounds	-	AT4G17180	-
XLOC_000868	chrA01:9478876-9480386	11.4651	9.61181	8.01602	9.92353	16.1845	14.2334	38.5465	33.0404	38.9265	74.3359	67.8554	49.9915	-0.471668	0.0955	0.155971	no	1.93576	5e-05	0.000226456	up	-0.840087	5e-05	0.000232933	no	2.27553	5e-05	0.00026101	up	BnaA01g17930D	A0A0D3A7E4	Uncharacterized protein(Brassica oleracea var. oleracea:-)	ko04152:AMPK signaling pathway	GO:0007264:small GTPase mediated signal transduction	GO:0005525:GTP binding	GO:0005622:intracellular	AT4G17170	RABB1C
XLOC_000870	chrA01:9499267-9501734	2.246	4.56203	3.26801	2.51061	2.39915	2.44011	7.1863	5.19555	7.05809	5.56522	4.06955	4.39139	0.454457	0.1932	0.273222	no	0.960586	0.0005	0.00184341	no	0.428555	0.06275	0.113146	no	0.955002	0.00365	0.0116776	no	BnaA01g17950D	A0A078I061	BnaA01g17950D protein(Brassica napus:BnaA01g17950D)	-	GO:0006457:protein folding	GO:0003755:peptidyl-prolyl cis-trans isomerase activity	GO:0016021:integral component of membrane	AT4G17070	-
XLOC_000871	chrA01:9502207-9503448	11.0727	4.38211	5.48883	30.2794	33.9584	28.29	6.7826	4.51986	6.93595	17.6299	14.4071	14.3521	-2.14272	0.00035	0.00129695	down	-0.189509	0.72135	0.786316	no	-1.38975	0.00135	0.00441632	down	-0.97379	0.00705	0.0203598	no	BnaA01g17960D	A0A078I1K5	BnaA01g17960D protein(Brassica napus:BnaA01g17960D)	-	-	-	-	AT4G17060	FIP2
XLOC_000872	chrA01:9510528-9513770	3.24077	4.17524	2.07895	4.5047	5.05495	4.18837	8.66961	7.88288	11.7951	11.968	12.4685	12.4124	-0.534956	0.0917	0.150816	no	1.58948	5e-05	0.000226456	up	-0.420066	0.02835	0.0585962	no	1.44397	5e-05	0.00026101	up	BnaA01g17990D	A0A078HWX6	ATP-dependent Clp protease proteolytic subunit(Brassica napus:BnaA01g17990D)	ko04112:Cell cycle - Caulobacter	-	GO:0004252:serine-type endopeptidase activity	-	AT4G17040	CLPR4
XLOC_000874	chrA01:9522905-9525864	2.83451	2.45411	3.49256	1.21312	1.94629	1.50662	6.82679	8.10342	8.12187	8.47315	6.37765	7.42344	0.911208	0.0186	0.0401272	no	1.40153	5e-05	0.000226456	up	0.00996554	0.9618	0.97188	no	2.27666	5e-05	0.00026101	up	BnaA01g18010D	A0A078I1K0	BnaA01g18010D protein(Brassica napus:BnaA01g18010D)	-	GO:0006289:nucleotide-excision repair	GO:0004003:ATP-dependent DNA helicase activity	GO:0000439:core TFIIH complex	AT4G17020	-
XLOC_000877	chrA01:9548594-9552958	0.0331091	0.034058	0.0910651	0	0	0	0.133499	0.182909	0.120678	0	0.0902583	0.0259037	positive_infinity	1	1	no	1.47382	1	1	no	1.87609	1	1	no	positive_infinity	1	1	no	BnaA01g18060D	A0A078I1J4	BnaA01g18060D protein(Brassica napus:BnaA01g18060D)	ko04113:Meiosis - yeast;ko04111:Cell cycle - yeast;ko04110:Cell cycle	-	GO:0004672:protein kinase activity;GO:0005524:ATP binding	-	AT4G16970	-
XLOC_000879	chrA01:9613994-9615430	0.284147	0.146995	0.392753	0.0986321	0	0	0.906953	0.594503	0.745022	0.0556125	0.341503	0.11168	3.06192	1	1	no	1.45757	0.02025	0.0457464	up	2.10128	0.0073	0.0187783	up	2.39145	1	1	no	BnaA01g18130D	A0A078HZ91	BnaA01g18130D protein(Brassica napus:BnaA01g18130D)	-	-	-	GO:0016021:integral component of membrane	AT4G16790	-
XLOC_000881	chrA01:9655846-9659380	74.3257	66.7285	64.1562	147.592	192.151	141.728	66.5133	54.6599	69.7963	94.5933	91.6881	94.4616	-1.23148	5e-05	0.000224487	down	-0.0931089	0.6468	0.723708	no	-0.597097	0.0021	0.00648099	no	-0.756846	5e-05	0.00026101	no	BnaA01g18160D	A0A078I1I6	Acyl-coenzyme A oxidase(Brassica napus:BnaA01g18160D)	ko04024:cAMP signaling pathway;ko00592:alpha-Linolenic acid metabolism;ko00071:Fatty acid degradation;ko04146:Peroxisome;ko01040:Biosynthesis of unsaturated fatty acids;ko03320:PPAR signaling pathway;ko01212:Fatty acid metabolism	GO:0006635:fatty acid beta-oxidation	GO:0003995:acyl-CoA dehydrogenase activity;GO:0003997:acyl-CoA oxidase activity;GO:0050660:flavin adenine dinucleotide binding	GO:0005777:peroxisome	AT4G16760	ACX1
XLOC_000882	chrA01:9668606-9669151	0	0	0	0	0.750375	0	0	0	0	0	0.438448	0	positive_infinity	1	1	no	0	1	1	no	positive_infinity	1	1	no	-0.75293	1	1	no	BnaA01g18170D	A0A078HYG5	BnaA01g18170D protein(Brassica napus:BnaA01g18170D)	-	GO:0006351:transcription, DNA-templated	GO:0003677:DNA binding;GO:0003700:sequence-specific DNA binding transcription factor activity	GO:0005634:nucleus	AT4G16750	ERF039
XLOC_000884	chrA01:9741871-9745002	1.45518	1.99633	2.00244	0.237504	0.237195	0.15229	0.950402	1.8267	1.0066	0.555331	0.487012	0.354371	3.11849	5e-05	0.000224487	up	-0.520376	0.04705	0.0925197	no	1.40161	5e-05	0.000232933	up	1.17869	1	1	no	-	M4FIX0	Uncharacterized protein(Brassica rapa subsp. pekinensis:Bra041049)	-	-	-	-	-	-
XLOC_000889	chrA01:9818903-9823327	2.88388	3.03306	2.60024	4.24645	2.57971	2.83586	2.24175	2.90593	1.39748	1.87441	0.800537	0.229239	-0.181607	0.5156	0.596364	no	-0.372212	0.1654	0.254169	no	1.132	0.1366	0.213295	no	-1.70568	0.05825	0.116451	no	BnaA01g18320D,BnaA01g18330D	A0A078GC22	BnaA01g18320D protein(Brassica napus:BnaA01g18320D)	-	-	GO:0016491:oxidoreductase activity	-	AT5G49555	-
XLOC_000890	chrA01:9824024-9833087	1.17459	1.16224	0.957909	0.65738	0.569271	0.915659	1.55003	1.79374	1.60889	1.24187	0.943822	1.45153	0.62358	0.03585	0.0696352	no	0.59726	0.01085	0.0269764	no	0.407215	0.05365	0.0995785	no	0.785231	0.0056	0.0167863	no	BnaA01g18340D	M4EXH8	Uncharacterized protein(Brassica rapa subsp. pekinensis:Bra033515)	-	-	GO:0005525:GTP binding	-	AT4G15810	-
XLOC_000892	chrA01:9860587-9862794	100.069	85.1774	116.239	113.972	96.6693	93.7035	31.2771	50.3176	26.8539	48.6304	38.3955	36.3362	-0.0135535	0.94555	0.957495	no	-1.46828	5e-05	0.000226456	down	-0.222018	0.261	0.351767	no	-1.27981	5e-05	0.00026101	down	BnaA01g18380D	A0A078G8Z4	BnaA01g18380D protein(Brassica napus:BnaA01g18380D)	-	GO:0016192:vesicle-mediated transport	-	GO:0016021:integral component of membrane	AT4G15780	ATVAMP724
XLOC_000893	chrA01:9952215-9953648	0.142847	0.147804	0.0658187	0.694143	0.418377	0.208198	2.11175	1.74359	1.72301	1.28615	1.71695	0.786054	-1.89172	1	1	no	3.97852	0.00335	0.00977514	up	0.516599	0.09025	0.152708	no	1.54455	0.00835	0.023487	up	BnaA01g18400D	A0A078GCY1	Glycosyltransferase(Brassica napus:BnaA01g18400D)	-	GO:0008152:metabolic process	GO:0016758:transferase activity, transferring hexosyl groups	-	AT4G15550	UGT75D1
XLOC_000895	chrA01:9984678-9986876	17.6741	14.7255	15.499	22.206	23.4171	20.5922	13.5204	10.047	13.6556	18.813	14.6352	12.8079	-0.467388	0.02455	0.0507652	no	-0.352909	0.08135	0.1447	no	-0.356175	0.05905	0.10774	no	-0.494335	0.01005	0.0274237	no	BnaA01g18430D	A0A078G901	BnaA01g18430D protein(Brassica napus:BnaA01g18430D)	ko00900:Terpenoid backbone biosynthesis	GO:0018342:protein prenylation	GO:0008318:protein prenyltransferase activity	-	AT3G59380	FTA
XLOC_000897	chrA01:9990442-9995013	34.9954	30.6413	24.7437	33.943	39.221	33.6524	128.31	84.2445	125.682	33.0563	28.7022	31.9774	-0.241347	0.23815	0.320495	no	1.91539	5e-05	0.000226456	up	1.80901	5e-05	0.000232933	up	-0.166855	0.37005	0.475067	no	BnaA01g18450D	A0A078GCY5	BnaA01g18450D protein(Brassica napus:BnaA01g18450D)	ko00710:Carbon fixation in photosynthetic organisms;ko00720:Carbon fixation pathways in prokaryotes;ko00620:Pyruvate metabolism;ko01200:Carbon metabolism	GO:0006090:pyruvate metabolic process	GO:0005524:ATP binding;GO:0016301:kinase activity;GO:0046872:metal ion binding;GO:0050242:pyruvate, phosphate dikinase activity	-	AT4G15530	PPDK
XLOC_000901	chrA01:10033304-10036403	9.28087	9.27608	8.89422	8.77964	7.65659	7.31259	6.56323	5.69182	8.18971	8.29389	8.31656	6.93181	0.208912	0.3461	0.430664	no	-0.4142	0.0564	0.107232	no	-0.245688	0.215	0.303796	no	0.0102637	0.9611	0.97121	no	BnaA01g18530D	A0A078G924	Glycosyltransferase(Brassica napus:BnaA01g18530D)	-	GO:0008152:metabolic process	GO:0016758:transferase activity, transferring hexosyl groups	-	AT4G15490	UGT84A3
XLOC_000902	chrA01:10050927-10052357	0	0	0	0.0955606	0.322228	0.100441	0.0462321	0	0	0.161516	0	0.0540673	positive_infinity	1	1	no	positive_infinity	1	1	no	-2.27185	1	1	no	-1.2431	1	1	no	BnaA01g18540D	Q2A659	Glycosyltransferase(Brassica napus:UGT84A11)	-	GO:0008152:metabolic process	GO:0016758:transferase activity, transferring hexosyl groups	-	AT4G15480	UGT84A1
XLOC_000904	chrA01:10071557-10073038	0.263457	0.0680915	0.485202	0.0915229	0.231208	0.0481649	0.0885179	0	0.172526	0.0515109	0.0903724	0.0517405	1.13267	1	1	no	-1.63043	1	1	no	0.379439	1	1	no	-0.917396	1	1	no	BnaA01g18570D	A0A078GC43	BnaA01g18570D protein(Brassica napus:BnaA01g18570D)	-	-	-	-	-	-
XLOC_000905	chrA01:10083616-10085926	1.34406	2.52551	1.70593	0.931233	0.493414	0.364448	0.846695	0.881774	1.3689	0.923036	1.09904	0.859818	1.63791	0.0053	0.0137903	up	-0.83623	0.0285	0.061047	no	0.0620208	0.86605	0.899846	no	0.710288	0.1706	0.267392	no	BnaA01g18590D	A0A078GC19	BnaA01g18590D protein(Brassica napus:BnaA01g18590D)	ko00480:Glutathione metabolism	-	GO:0003700:sequence-specific DNA binding transcription factor activity;GO:0004177:aminopeptidase activity;GO:0008235:metalloexopeptidase activity;GO:0030145:manganese ion binding;GO:0043565:sequence-specific DNA binding	GO:0005634:nucleus;GO:0005737:cytoplasm	AT2G24200	LAP1
XLOC_000908	chrA01:10169545-10170861	0	0	0	0	0	0.111032	0	0	0	0	0	0.0601098	positive_infinity	1	1	no	0	1	1	no	positive_infinity	1	1	no	-0.872968	1	1	no	BnaA01g18650D	A0A078GD01	BnaA01g18650D protein(Brassica napus:BnaA01g18650D)	-	-	GO:0016747:transferase activity, transferring acyl groups other than amino-acyl groups	-	AT4G15390	-
XLOC_000909	chrA01:10171436-10172779	0	0	0	0.103338	0	0	0.200151	0.103959	0.0390739	0	0	0	positive_infinity	1	1	no	positive_infinity	1	1	no	positive_infinity	1	1	no	positive_infinity	1	1	no	BnaA01g18660D	A0A078GE63	BnaA01g18660D protein(Brassica napus:BnaA01g18660D)	-	-	GO:0016747:transferase activity, transferring acyl groups other than amino-acyl groups	-	AT4G15400	-
XLOC_000910	chrA01:10177806-10178866	12.698	9.24294	16.7701	2.91481	1.07939	2.49394	7.86671	9.43816	8.45637	5.72099	6.95659	7.72141	2.58017	5e-05	0.000224487	up	-0.578962	0.1206	0.19778	no	0.298852	0.3812	0.47696	no	1.67492	5e-05	0.00026101	up	-	-	-	-	-	-	-	-
XLOC_000911	chrA01:10187300-10189824	5.9332	5.19493	2.68431	5.00316	4.1175	3.82545	6.40977	6.50036	4.60466	4.97289	5.674	5.38123	0.0936129	0.7209	0.778394	no	0.351566	0.1327	0.213124	no	0.0900593	0.66015	0.734626	no	0.329934	0.1663	0.261934	no	BnaA01g18690D	D7MAK8	Putative uncharacterized protein(Arabidopsis lyrata subsp. lyrata:ARALYDRAFT_493365)	-	-	-	GO:0005794:Golgi apparatus;GO:0016021:integral component of membrane	AT4G15240	-
XLOC_000915	chrA01:10235791-10236258	221.227	124.795	116.26	160.606	231.508	250.113	119.569	142.905	59.0134	172.422	164.197	101.23	-0.472677	0.29775	0.380534	no	-0.517377	0.29725	0.39168	no	-0.48256	0.2754	0.366926	no	-0.528181	0.19295	0.2927	no	-	A0A078FQZ9	BnaC06g07900D protein(Brassica napus:BnaC06g07900D)	ko03010:Ribosome	GO:0006412:translation	GO:0003723:RNA binding;GO:0003735:structural constituent of ribosome	GO:0005840:ribosome	AT1G34030	RPS18B
XLOC_000916	chrA01:10266780-10271798	2.25725	3.24106	0.978094	1.47673	1.62544	1.32349	4.12113	4.37057	3.66989	1.69697	2.11612	1.49481	0.54814	0.0504	0.0922558	no	0.919313	0.00025	0.000988793	no	1.15701	5e-05	0.000232933	up	0.284966	0.2718	0.373093	no	BnaA01g18770D	M4FEP4	S-acyltransferase(Brassica rapa subsp. pekinensis:Bra039566)	-	-	GO:0008270:zinc ion binding;GO:0019706:protein-cysteine S-palmitoyltransferase activity	GO:0005886:plasma membrane;GO:0016021:integral component of membrane	AT4G15080	PAT19
XLOC_000920	chrA01:10350055-10352346	6.08422	5.8958	5.23794	10.9037	10.6992	11.0267	4.19339	5.84733	4.26474	9.37677	12.3413	9.08557	-0.92189	0.0002	0.000789588	no	-0.259162	0.29775	0.392185	no	-1.14397	5e-05	0.000232933	down	-0.0602337	0.7728	0.829988	no	BnaA01g18860D	A0A078GTI4	BnaA01g18860D protein(Brassica napus:BnaA01g18860D)	-	-	-	-	AT4G14920	-
XLOC_000921	chrA01:10353945-10357973	12.3088	9.69541	9.72537	20.298	21.6166	20.9141	31.9968	17.7592	33.4568	14.7276	13.3599	14.5194	-0.985223	0.00015	0.000612147	no	1.40295	5e-05	0.000226456	up	0.922189	5e-05	0.000232933	no	-0.538502	0.01465	0.0376199	no	BnaA01g18880D	A0A078GYW5	BnaA01g18880D protein(Brassica napus:BnaA01g18880D)	ko01200:Carbon metabolism;ko01230:Biosynthesis of amino acids;ko00270:Cysteine and methionine metabolism;ko00920:Sulfur metabolism	GO:0006535:cysteine biosynthetic process from serine	-	-	AT3G22460	OASA2
XLOC_000922	chrA01:10387534-10391575	1.79354	1.31973	1.72486	2.56073	2.78426	2.78843	1.83659	1.44855	1.18058	2.85923	2.77016	2.54217	-0.748875	0.009	0.0216724	no	-0.105878	0.6891	0.759487	no	-0.911485	0.00025	0.00100522	no	0.0292933	0.89825	0.925998	no	BnaA01g18930D	A0A078GYW0	BnaA01g18930D protein(Brassica napus:BnaA01g18930D)	-	-	GO:0016817:hydrolase activity, acting on acid anhydrides	-	AT4G14790	SUV3
XLOC_000923	chrA01:10391951-10394742	5.57159	6.71629	4.4775	4.22537	4.59423	8.74168	6.18039	9.24847	3.06709	14.0422	13.4579	4.56834	-0.0634119	0.88085	0.90848	no	0.148596	0.6742	0.746989	no	-0.830312	0.1143	0.185007	no	0.896423	0.1488	0.240309	no	BnaA01g18940D	A0A078GX51	BnaA01g18940D protein(Brassica napus:BnaA01g18940D)	-	-	-	-	-	-
XLOC_000924	chrA01:10416247-10419574	0	0	0	0	0	0	0.0319183	0	0	0	0	0	0	1	1	no	positive_infinity	1	1	no	positive_infinity	1	1	no	0	1	1	no	BnaA01g18960D	A0A078GTH9	BnaA01g18960D protein(Brassica napus:BnaA01g18960D)	-	-	-	-	AT4G14770	TCX2
XLOC_000926	chrA01:10485114-10486589	0	0	0.206804	0.298548	0	0	0.295509	0.638479	0.474598	0.35471	0.311536	0.176165	-0.531547	1	1	no	2.77463	1	1	no	0.703595	1	1	no	1.52206	1	1	no	BnaA01g19010D	A0A078GTH4	BnaA01g19010D protein(Brassica napus:BnaA01g19010D)	-	-	-	-	AT4G14746	-
XLOC_000927	chrA01:10503908-10507621	1.05509	0.810477	0.33321	1.67882	1.75345	1.68304	1.14804	0.77817	1.5118	0.934311	0.992678	1.3656	-1.21745	0.00605	0.0154727	down	0.656411	0.0806	0.143569	no	0.0200953	0.9478	0.961593	no	-0.615516	0.0687	0.132846	no	BnaA01g19020D	A0A078GX78	BnaA01g19020D protein(Brassica napus:BnaA01g19020D)	-	-	-	-	AT4G14740	-
XLOC_000928	chrA01:10520953-10526012	0.0317467	0.130599	0.0582013	0.0886948	0.184376	0.0237214	0	0	0	0	0	0	-0.437564	1	1	no	positive_infinity	1	1	no	0	1	1	no	positive_infinity	1	1	no	BnaA01g19050D	A0A078GW65	BnaA01g19050D protein(Brassica napus:BnaA01g19050D)	-	-	GO:0008234:cysteine-type peptidase activity	-	-	-
XLOC_000929	chrA01:10533757-10534778	1.06059	1.22806	1.42058	0.974703	0.278923	0.751179	1.5044	1.5809	1.05982	0.744862	0.326834	0.372706	0.890695	0.1312	0.201288	no	0.16945	0.69315	0.76282	no	1.48123	0.00945	0.0233662	up	-0.447386	1	1	no	-	A0A0D3AUQ0	Uncharacterized protein(Brassica oleracea var. oleracea:TPLATE)	-	GO:0006897:endocytosis;GO:0009555:pollen development	-	GO:0005634:nucleus;GO:0005829:cytosol;GO:0005886:plasma membrane;GO:0009504:cell plate;GO:0009506:plasmodesma;GO:0009524:phragmoplast	-	-
XLOC_000932	chrA01:10606431-10609235	47.1454	45.1049	41.384	13.7462	9.28587	12.1081	26.4711	31.5412	19.4132	8.01189	8.89275	9.76277	1.92841	5e-05	0.000224487	up	-0.779107	5e-05	0.000226456	no	1.50131	5e-05	0.000232933	up	-0.376271	0.05985	0.118989	no	BnaA01g19090D	A0A0D3A858	Uncharacterized protein (Fragment)(Brassica oleracea var. oleracea:-)	-	-	-	-	AT4G14713	TIFY4A
XLOC_000933	chrA01:10610013-10614647	289.1	345.536	319.093	569.96	580.983	405.07	375.271	332.672	441.777	362.282	377.882	314.593	-0.707957	0.001	0.0032454	no	0.280665	0.24625	0.338473	no	0.0827242	0.7166	0.782283	no	-0.538752	0.00655	0.0191363	no	BnaA01g19100D	A0A0D3A857	Uncharacterized protein(Brassica oleracea var. oleracea:-)	ko00270:Cysteine and methionine metabolism	GO:0019509:L-methionine biosynthetic process from methylthioadenosine	GO:0005506:iron ion binding;GO:0010309:acireductone dioxygenase [iron(II)-requiring] activity	GO:0005634:nucleus;GO:0005737:cytoplasm	AT4G14710	ATARD2
XLOC_000934	chrA01:10622790-10623977	0.420237	0.43944	0	0.769795	0.499761	1.07685	14.4937	3.58168	14.3628	0.444655	0.292712	1.33281	-1.4445	1	1	no	5.25269	0.00115	0.00384746	up	3.92701	5e-05	0.000232933	up	-0.16421	0.79745	0.84943	no	BnaA01g19120D	A0A078GX68	BnaA01g19120D protein(Brassica napus:BnaA01g19120D)	ko00230:Purine metabolism;ko00920:Sulfur metabolism;ko00450:Selenocompound metabolism	-	GO:0004781:sulfate adenylyltransferase (ATP) activity	-	AT4G14680	APS3
XLOC_000935	chrA01:10633434-10636841	0.309274	0.160147	0	0.321751	0	0.0561392	0.0519547	0.0540117	0.121779	0	0	0	0.316159	1	1	no	-1.03339	1	1	no	positive_infinity	1	1	no	positive_infinity	1	1	no	BnaA01g19130D	A0A078GYU0	Alpha-amylase(Brassica napus:BnaA01g19130D)	ko04973:Carbohydrate digestion and absorption;ko00500:Starch and sucrose metabolism	GO:0005975:carbohydrate metabolic process	GO:0004556:alpha-amylase activity;GO:0005509:calcium ion binding	GO:0016021:integral component of membrane	AT4G25000	AMY1
XLOC_000937	chrA01:10672204-10674125	4.14517	5.01809	3.84522	25.166	19.2796	21.2607	2.11023	1.06894	1.92286	13.6262	12.9001	9.86147	-2.33628	5e-05	0.000224487	down	-1.33739	5e-05	0.000226456	down	-2.87868	5e-05	0.000232933	down	-0.828884	5e-05	0.00026101	no	BnaA01g19160D	A0A078GTF8	BnaA01g19160D protein(Brassica napus:BnaA01g19160D)	-	-	-	-	AT4G14620	-
XLOC_000938	chrA01:10761841-10763139	0	0.0805541	0.0717345	0.215757	0	0.0564561	0.156788	0.271692	0.408372	0.365817	0.267442	0.734275	-0.837804	1	1	no	2.47056	1	1	no	-0.746967	1	1	no	2.34787	1	1	no	BnaA01g19210D	A0A078GTF2	Non-specific serine/threonine protein kinase(Brassica napus:BnaA01g19210D)	-	GO:0007165:signal transduction	GO:0004674:protein serine/threonine kinase activity;GO:0005524:ATP binding	-	AT4G14580	CIPK4
XLOC_000939	chrA01:10774428-10777495	0	0	0	0.10219	0	0	0	0	0	0	0	0	positive_infinity	1	1	no	0	1	1	no	0	1	1	no	positive_infinity	1	1	no	BnaA01g19220D	A0A078GX55	Non-specific serine/threonine protein kinase(Brassica napus:BnaA01g19220D)	-	GO:0007165:signal transduction	GO:0004674:protein serine/threonine kinase activity;GO:0005524:ATP binding	-	-	-
XLOC_000940	chrA01:10784302-10785613	2.29745	2.20754	0.392157	1.13587	2.26981	0.841028	2.52552	1.51114	1.91124	1.34429	2.06598	2.1716	0.201486	0.7343	0.789656	no	0.29216	0.5323	0.622849	no	0.0509832	0.89205	0.919994	no	0.413017	0.4561	0.558525	no	-	A0A078CHI6	BnaA04g04810D protein(Brassica napus:BnaA04g04810D)	-	-	-	-	AT3G53390	-
XLOC_000941	chrA01:10795128-10799354	0	0	0	0	0	0.0914841	0	0	0	0	0	0	positive_infinity	1	1	no	0	1	1	no	0	1	1	no	positive_infinity	1	1	no	BnaA01g19240D	A0A078GX18	BnaA01g19240D protein(Brassica napus:BnaA01g19240D)	-	-	GO:0008270:zinc ion binding	-	-	-
XLOC_000942	chrA01:10811970-10813103	0	0	0.0858869	0	0.437535	0	0	0	0	0	0	0	-2.36347	1	1	no	positive_infinity	1	1	no	0	1	1	no	positive_infinity	1	1	no	BnaA01g19250D	A0A078GW50	BnaA01g19250D protein(Brassica napus:BnaA01g19250D)	-	-	GO:0005215:transporter activity	GO:0016021:integral component of membrane	AT2G33750	PUP2
XLOC_000943	chrA01:10814138-10818700	3.01123	3.30732	2.54703	1.17171	1.73944	1.67795	2.55907	2.70368	2.1453	2.63412	2.94675	2.89134	0.950015	0.00025	0.00096331	no	-0.24968	0.28965	0.383451	no	-0.231855	0.29115	0.383671	no	0.906196	0.0006	0.00243813	no	BnaA01g19260D	A0A078GTE8	BnaA01g19260D protein(Brassica napus:BnaA01g19260D)	-	GO:0000373:Group II intron splicing	GO:0003723:RNA binding	-	AT4G14510	CFM3B
XLOC_000944	chrA01:10827238-10829559	0.26834	0.0928064	0.330507	1.36227	0.210402	0.77352	0	0.125366	0.141202	0.351389	0.18498	0.49331	-1.7582	1	1	no	-1.37068	1	1	no	-1.98524	1	1	no	-1.16759	0.07925	0.148769	no	BnaA01g19280D	A0A078H5W1	BnaA01g19280D protein(Brassica napus:BnaA01g19280D)	ko00860:Porphyrin and chlorophyll metabolism	GO:0015995:chlorophyll biosynthetic process	GO:0046408:chlorophyll synthetase activity	GO:0016021:integral component of membrane	AT3G51820	CHLG
XLOC_000945	chrA01:10832759-10841150	66.2732	62.0108	76.0914	87.0073	74.1766	72.3277	27.4093	30.9882	29.8408	41.3788	36.6812	38.0515	-0.192272	0.30725	0.390343	no	-1.20245	5e-05	0.000226456	down	-0.435401	0.0166	0.0375301	no	-0.985778	5e-05	0.00026101	no	BnaA01g19300D	A0A078H8T5	BnaA01g19300D protein(Brassica napus:BnaA01g19300D)	-	-	-	-	AT3G51800	ATG2
XLOC_000946	chrA01:10837590-10838483	0	0	0	0	0	0	0	0	0.270385	0	0	0	0	1	1	no	positive_infinity	1	1	no	positive_infinity	1	1	no	0	1	1	no	BnaA01g19310D	A0A078H6V8	BnaA01g19310D protein(Brassica napus:BnaA01g19310D)	ko03018:RNA degradation;ko03015:mRNA surveillance pathway;ko03013:RNA transport	-	GO:0000166:nucleotide binding;GO:0003676:nucleic acid binding	-	-	-
XLOC_000948	chrA01:10861790-10862784	1.12986	2.26204	2.78052	2.28022	1.56152	1.64443	2.59978	2.67028	3.59305	5.24439	4.21758	12.6113	0.169375	0.73975	0.794085	no	0.533276	0.19405	0.285585	no	-1.35443	5e-05	0.000232933	down	2.02528	0.00015	0.000714022	up	-	-	-	-	-	-	-	-
XLOC_000949	chrA01:10875301-10877903	13.0863	14.0831	15.3394	15.0512	12.4055	11.1583	8.99417	6.3879	13.5355	16.1225	10.6962	9.61432	0.138069	0.56505	0.641809	no	-0.543636	0.022	0.0490478	no	-0.378473	0.0575	0.10536	no	-0.0602485	0.76825	0.826531	no	BnaA01g19340D	M4FCU0	Uncharacterized protein(Brassica rapa subsp. pekinensis:Bra038909)	-	GO:0006979:response to oxidative stress;GO:0009555:pollen development	-	GO:0005886:plasma membrane;GO:0016021:integral component of membrane	AT3G51610	-
XLOC_000952	chrA01:10896273-10901250	0.695438	1.00499	0.818242	1.47058	1.07924	1.48432	1.27639	0.861393	1.14856	1.07886	0.839847	1.10594	-0.678532	0.15455	0.228378	no	0.395891	0.35085	0.447763	no	0.0781044	0.8312	0.873532	no	-0.393483	0.33155	0.436246	no	BnaA01g19380D	A0A078H5X1	BnaA01g19380D protein(Brassica napus:BnaA01g19380D)	-	-	GO:0004672:protein kinase activity;GO:0005524:ATP binding	GO:0016021:integral component of membrane	AT3G51550	FER
XLOC_000956	chrA01:10928482-10929674	0.755653	0.144512	0.407182	0.465008	0.11745	3.94213e-87	0.666308	0.356834	1.09576	3.08307e-37	0	8.05641e-32	1.16486	1	1	no	0.707363	0.6384	0.716393	no	104.338	0.2395	0.330118	no	-102.506	1	1	no	BnaA01g19460D	A0A078H6X5	BnaA01g19460D protein(Brassica napus:BnaA01g19460D)	-	GO:0009058:biosynthetic process	GO:0016844:strictosidine synthase activity	-	-	-
XLOC_000957	chrA01:10940703-10941539	0.286273	0	0	0	0	0.0998496	0	0	0	0.113659	0.0997633	0	1.53905	1	1	no	positive_infinity	1	1	no	positive_infinity	1	1	no	1.13104	1	1	no	BnaA01g19480D	A0A078H5Y2	BnaA01g19480D protein(Brassica napus:BnaA01g19480D)	-	-	-	-	AT3G51400	-
XLOC_000961	chrA01:10995230-10996312	0	0	0	0.136717	0.23309	0	0.332229	0.208417	0.156384	0	0	0	positive_infinity	1	1	no	positive_infinity	1	1	no	positive_infinity	1	1	no	positive_infinity	1	1	no	BnaA01g19590D	A0A078H797	BnaA01g19590D protein(Brassica napus:BnaA01g19590D)	ko00520:Amino sugar and nucleotide sugar metabolism;ko00051:Fructose and mannose metabolism	GO:0019673:GDP-mannose metabolic process	GO:0008446:GDP-mannose 4,6-dehydratase activity	-	AT3G51160	MUR1
XLOC_000963	chrA01:11041131-11042788	1.72903	1.16911	1.30416	0.156247	1.93829	0.482666	1.2952	1.22428	2.16796	1.34113	1.98146	2.2376	0.698434	0.23455	0.31707	no	0.168104	0.70035	0.768949	no	-0.287587	0.42035	0.514612	no	1.12616	0.04345	0.0921896	up	BnaA01g19640D	A0A078H7A2	BnaA01g19640D protein(Brassica napus:BnaA01g19640D)	-	-	-	GO:0016021:integral component of membrane	AT3G51090	-
XLOC_000965	chrA01:11106116-11106869	1.00688	0.212596	0	0	0	0.135741	0	0.290809	0.324728	0.485319	0.284122	0.160909	3.18544	1	1	no	-0.983333	1	1	no	-0.635731	1	1	no	2.80835	1	1	no	BnaA01g19700D	A0A078H8X4	BnaA01g19700D protein(Brassica napus:BnaA01g19700D)	-	-	-	GO:0016021:integral component of membrane	AT3G51040	RTH
XLOC_000966	chrA01:11111409-11112645	17.2769	27.5286	18.6645	34.4024	32.0671	45.1504	146.067	100.245	178.508	147.795	116.537	123.163	-0.813162	0.00015	0.000612147	no	2.75542	5e-05	0.000226456	up	0.0891963	0.63745	0.714859	no	1.81873	5e-05	0.00026101	up	BnaA01g19710D	A0A078H713	BnaA01g19710D protein(Brassica napus:BnaA01g19710D)	-	-	GO:0003824:catalytic activity	-	AT3G51000	-
XLOC_000968	chrA01:11174314-11188365	3.03348	3.88671	2.73232	5.86652	12.7456	8.68705	3.7042	3.34957	2.80932	3.50899	5.32762	5.71736	-1.50196	5e-05	0.000224487	down	0.0414514	0.87695	0.909642	no	-0.599224	0.0118	0.0281852	no	-0.887875	0.00045	0.0018968	no	BnaA01g19740D	A0A078H7A8	BnaA01g19740D protein(Brassica napus:BnaA01g19740D)	ko03013:RNA transport	-	-	-	-	-
XLOC_000969	chrA01:11214930-11217808	8.65069	7.13302	9.14079	25.7297	26.2429	24.9625	1.78559	1.34931	2.45731	2.88109	4.60481	4.86567	-1.62598	5e-05	0.000224487	down	-2.14474	5e-05	0.000226456	down	-1.1849	0.0001	0.000442081	down	-2.61855	5e-05	0.00026101	down	BnaA01g19750D	A0A078H8X9	BnaA01g19750D protein(Brassica napus:BnaA01g19750D)	ko00195:Photosynthesis	GO:0015979:photosynthesis;GO:0042549:photosystem II stabilization	GO:0005509:calcium ion binding	GO:0009654:photosystem II oxygen evolving complex;GO:0016021:integral component of membrane;GO:0019898:extrinsic component of membrane	AT3G50820	PSBO2
XLOC_000974	chrA01:11333355-11336472	0.915539	0.759387	0.603178	0.551703	0.000273996	0.0958019	1.99809	1.92052	2.21671	0.0989546	0.534092	7.73638e-06	1.81611	1	1	no	1.43923	0.0001	0.00043046	up	3.2342	0.01905	0.042091	up	-0.00314483	1	1	no	BnaA01g19810D	A0A078D0U3	BnaA01g19810D protein(Brassica napus:BnaA01g19810D)	-	-	GO:0004672:protein kinase activity;GO:0005524:ATP binding	GO:0016021:integral component of membrane	AT3G46290	HERK1
XLOC_000978	chrA01:11483310-11484944	6.81033	11.3795	3.90331	4.78703	3.33765	1.23346	8.46381	7.05767	4.12849	5.33142	6.05249	3.52249	1.23539	0.006	0.0153688	up	-0.158333	0.67095	0.744141	no	0.359386	0.31685	0.410836	no	0.694673	0.0992	0.177365	no	BnaA01g19860D	A0A078D0V0	BnaA01g19860D protein(Brassica napus:BnaA01g19860D)	-	-	GO:0003677:DNA binding	GO:0005634:nucleus	AT3G46580	MBD5
XLOC_000979	chrA01:11512196-11515232	6.81115	6.67095	8.06745	24.4195	30.2767	21.5502	8.31995	7.35524	1.24209	17.3285	20.8562	22.677	-1.82451	5e-05	0.000224487	down	-0.341057	0.43085	0.527345	no	-1.88134	0.02995	0.0613439	down	-0.304732	0.10885	0.190169	no	BnaA01g19870D	A0A078D1J5	BnaA01g19870D protein(Brassica napus:BnaA01g19870D)	-	GO:0006351:transcription, DNA-templated;GO:0006355:regulation of transcription, DNA-templated	-	-	AT3G46600	SCL30
XLOC_000980	chrA01:11552537-11556105	2.73399	1.4285	3.27507	1.22969e-06	0.794077	9.28695e-07	0	0.0929193	0	4.66741e-07	0	0	3.21441	0.06525	0.11412	no	-6.3282	0.23655	0.329164	no	17.5767	1	1	no	-20.6735	1	1	no	-	Q9LQH2	F15O4.13(Arabidopsis thaliana:-)	-	GO:0015074:DNA integration	GO:0003676:nucleic acid binding;GO:0008234:cysteine-type peptidase activity	-	-	-
XLOC_000981	chrA01:11570373-11578067	8.15698	10.0795	7.74093	4.70142	7.29859	9.62668	4.73248	6.17057	5.38619	5.35146	5.66029	6.71849	0.26607	0.6127	0.684688	no	-0.6641	0.1744	0.264449	no	-0.159944	0.7402	0.801097	no	-0.265097	0.61285	0.698985	no	BnaA01g19880D	R0HJK7	Uncharacterized protein(Capsella rubella:CARUB_v10017233mg)	-	GO:0008152:metabolic process	GO:0016758:transferase activity, transferring hexosyl groups	-	AT3G46670	UGT76E11
XLOC_000983	chrA01:11575967-11577215	2.17137	2.20396	3.61182	1.72986	0.217938	1.72088	1.31755	2.20551	2.51423	0.518846	0.18212	1.29864	1.12804	0.56205	0.639121	no	-0.394899	0.8143	0.861635	no	1.55857	0.45285	0.54594	no	-0.857991	0.66285	0.741838	no	BnaA01g19920D	A0A078D1K0	BnaA01g19920D protein(Brassica napus:BnaA01g19920D)	-	GO:0008152:metabolic process	GO:0016758:transferase activity, transferring hexosyl groups	-	-	-
XLOC_000987	chrA01:11621738-11622727	0	0	0	0	0	0.159181	0	0	0	0	0	0	positive_infinity	1	1	no	0	1	1	no	0	1	1	no	positive_infinity	1	1	no	BnaA01g20030D	A0A078D707	BnaA01g20030D protein(Brassica napus:BnaA01g20030D)	-	-	GO:0004672:protein kinase activity;GO:0005524:ATP binding	-	AT3G46760	LECRKS3
XLOC_000988	chrA01:11627931-11629983	0.189048	0.130237	0.174016	0.350415	0.294765	0.230821	0	0	0	0.197024	0.129622	0.197942	-0.829016	1	1	no	positive_infinity	1	1	no	positive_infinity	1	1	no	-0.718909	1	1	no	BnaA01g20040D	A0A078D416	BnaA01g20040D protein(Brassica napus:BnaA01g20040D)	-	-	-	-	AT3G46780	PTAC16
XLOC_000989	chrA01:11637946-11642090	0.0443897	0.0457404	0	0	0.103402	0	1.37218	1.53717	1.01913	0.864279	1.03093	1.18245	-0.211345	1	1	no	5.45481	0.2528	0.343769	no	0.315505	0.26165	0.352413	no	4.91026	0.2348	0.33705	no	BnaA01g20050D	A0A078DLD9	BnaA06g26090D protein(Brassica napus:BnaA06g26090D)	-	-	GO:0003677:DNA binding	-	-	-
XLOC_000995	chrA01:11756919-11761050	0.263226	0.162947	0.193515	1.39277	1.71642	1.15984	0.176848	0.547451	0.220096	2.49891	2.26702	1.56358	-2.78533	0.00075	0.0025231	down	0.611514	1	1	no	-2.77785	5e-05	0.000232933	down	0.59147	0.05395	0.10967	no	BnaA01g20160D	A0A078D101	Pectinesterase(Brassica napus:BnaA01g20160D)	ko00040:Pentose and glucuronate interconversions;ko00500:Starch and sucrose metabolism	GO:0042545:cell wall modification;GO:0045490:pectin catabolic process	GO:0004857:enzyme inhibitor activity;GO:0030599:pectinesterase activity;GO:0045330:aspartyl esterase activity	GO:0005618:cell wall	AT3G47400	PME33
XLOC_000999	chrA01:11837025-11843132	0	0.108569	0	0	0	0	0	0	0	0	0	0	positive_infinity	1	1	no	positive_infinity	1	1	no	0	1	1	no	0	1	1	no	BnaA01g20210D	A0A078D105	BnaA01g20210D protein(Brassica napus:BnaA01g20210D)	-	-	-	-	AT4G17610	-
XLOC_001000	chrA01:11852681-11857133	2.54909	4.6219	2.37825	0.125904	0.440611	0.167163	8.29589	8.54527	8.06294	3.51292	3.22421	2.7937	3.6965	5e-05	0.000224487	up	1.39377	5e-05	0.000226456	up	1.34578	5e-05	0.000232933	up	3.72008	5e-05	0.00026101	up	BnaA01g20220D	A0A078D1R0	BnaA01g20220D protein(Brassica napus:BnaA01g20220D)	-	-	-	-	AT3G47640	BHLH47
XLOC_001001	chrA01:11861435-11862323	3.88187	1.25515	4.1862	0.320181	0.57464	3.00508	2.70044	2.06865	6.48689	4.02325	3.93059	4.68556	1.26781	0.0882	0.146135	no	0.282891	0.6043	0.68729	no	-0.212298	0.6365	0.714015	no	1.721	0.01255	0.0330562	up	BnaA01g20230D	A0A078D741	BnaA01g20230D protein(Brassica napus:BnaA01g20230D)	-	-	-	-	AT3G47650	-
XLOC_001002	chrA01:11885644-11890217	0	0.0318367	0	0	0	0.0231451	0	0.0213675	0	0	0	0	0.471561	1	1	no	-0.574284	1	1	no	positive_infinity	1	1	no	positive_infinity	1	1	no	BnaA01g20250D	A0A078D1N4	BnaA01g20250D protein(Brassica napus:BnaA01g20250D)	-	-	GO:0005215:transporter activity;GO:0005524:ATP binding;GO:0016887:ATPase activity	GO:0016021:integral component of membrane	AT3G47780	ABCA7
XLOC_001003	chrA01:12027590-12028374	0.640169	0	0.400912	0.289929	0	0	1.72019	0.927493	1.72448	0.171838	0	0.512304	1.8458	1	1	no	2.07943	0.03165	0.0667701	up	2.63717	0.02745	0.0570547	up	1.25208	1	1	no	-	A0A078IJM7	BnaA03g47470D protein(Brassica napus:BnaA03g47470D)	-	-	-	-	-	-
XLOC_001004	chrA01:12049039-12051464	1.0292	0.520928	1.04535	0.240282	0.417727	0.131713	0.521296	0.497675	0.808725	0.164343	0.509615	0.207593	1.71227	0.0069	0.0173014	up	-0.496079	0.2285	0.32141	no	1.00981	0.0487	0.0919802	up	0.180346	1	1	no	BnaA01g20300D	M4EM74	Uncharacterized protein(Brassica rapa subsp. pekinensis:Bra029894)	-	-	-	-	AT2G47860	-
XLOC_001007	chrA01:12184979-12187035	0	0	0	0	0	0	0	0	0	0	0	0.0477513	0	1	1	no	0	1	1	no	positive_infinity	1	1	no	positive_infinity	1	1	no	BnaA01g20340D	A0A078D460	BnaA01g20340D protein(Brassica napus:BnaA01g20340D)	ko04626:Plant-pathogen interaction	GO:0006629:lipid metabolic process	GO:0016787:hydrolase activity	-	AT3G48090	EDS1
XLOC_001009	chrA01:12197981-12244975	0.319159	0.349316	32.6466	0.961875	0.113128	30.7364	0.217778	0.223267	0.154018	0.347035	0.382884	68.9665	0.0801253	0.958	0.966819	no	-5.7983	0.1653	0.254051	no	-6.90108	0.11735	0.189082	no	1.14393	0.5686	0.660371	no	BnaA01g20370D	A0A0B5GNG1	Acetolactate synthase(Brassica campestris:ALS3)	ko00660:C5-Branched dibasic acid metabolism;ko00290:Valine, leucine and isoleucine biosynthesis;ko00770:Pantothenate and CoA biosynthesis;ko00650:Butanoate metabolism;ko01210:2-Oxocarboxylic acid metabolism;ko01230:Biosynthesis of amino acids	GO:0009097:isoleucine biosynthetic process;GO:0009099:valine biosynthetic process	GO:0000287:magnesium ion binding;GO:0003984:acetolactate synthase activity;GO:0030976:thiamine pyrophosphate binding;GO:0050660:flavin adenine dinucleotide binding	-	AT3G48560	ALS
XLOC_001010	chrA01:12204636-12206955	1.6523	1.86611	1.66188	3.33488	3.25815	2.18427	4.59253	3.46069	4.9662	3.64832	4.07818	2.77617	-0.762562	0.7375	0.792297	no	1.34105	0.40915	0.505997	no	0.267241	0.8336	0.87531	no	0.281792	0.86495	0.901365	no	BnaA01g20370D	A0A078D1S5	BnaA01g20370D protein(Brassica napus:BnaA01g20370D)	-	-	GO:0008270:zinc ion binding	GO:0016021:integral component of membrane	AT3G47990	SIS3
XLOC_001011	chrA01:12216909-12218479	0	0	0.44045	0.0852379	0.281082	0.0449541	5.62104	5.31933	4.62954	10.1542	12.7725	8.85521	0.0900338	1	1	no	5.15298	0.02725	0.0588264	up	-1.06905	0.1806	0.264548	no	6.29171	0.0232	0.0551591	up	-	A0A0D3AA26	Uncharacterized protein(Brassica oleracea var. oleracea:-)	-	-	-	-	-	-
XLOC_001012	chrA01:12259470-12260598	0	0.29296	0	0.192449	0.166587	0.0978952	0.094115	0	0.148837	0.333491	0	0.111067	-0.646871	1	1	no	-0.247834	1	1	no	-0.92638	1	1	no	-0.015527	1	1	no	BnaA01g20390D	A0A078D463	Xyloglucan endotransglucosylase/hydrolase(Brassica napus:BnaA01g20390D)	-	GO:0010411:xyloglucan metabolic process;GO:0042546:cell wall biogenesis;GO:0071555:cell wall organization	GO:0004553:hydrolase activity, hydrolyzing O-glycosyl compounds;GO:0016762:xyloglucan:xyloglucosyl transferase activity	GO:0005618:cell wall;GO:0048046:apoplast	AT3G48580	XTH11
XLOC_001013	chrA01:12316943-12317152	0	0	0	206.962	199.116	147.28	141.556	0	34.8085	309.609	307.5	171.967	negative_infinity	5e-05	0.000224487	down	positive_infinity	0.0008	0.0027964	up	-2.21144	0.0094	0.0232678	down	0.536099	0.2723	0.373614	no	BnaA01g20430D	A0A078D750	BnaA01g20430D protein(Brassica napus:BnaA01g20430D)	-	-	-	GO:0016021:integral component of membrane	AT3G48660	-
XLOC_001014	chrA01:12384742-12386617	0	0	0.112001	0	0	0.256091	0.162245	0	0	0.0954478	0	0	-1.17909	1	1	no	0.552386	1	1	no	0.71065	1	1	no	-1.38755	1	1	no	BnaA01g20470D	A0A078D1T4	BnaA01g20470D protein(Brassica napus:BnaA01g20470D)	ko04914:Progesterone-mediated oocyte maturation;ko04114:Oocyte meiosis;ko04110:Cell cycle;ko04115:p53 signaling pathway;ko04068:FoxO signaling pathway;ko04151:PI3K-Akt signaling pathway	-	GO:0004674:protein serine/threonine kinase activity;GO:0005524:ATP binding	-	AT3G48750	CDKA-1
XLOC_001015	chrA01:12393056-12395762	18.0359	13.7603	12.2512	12.5809	11.6035	10.8477	26.9135	27.578	27.5371	15.9226	17.7118	17.8766	0.33065	0.1429	0.215261	no	0.90637	5e-05	0.000226456	no	0.631978	0.00115	0.00384633	no	0.57779	0.00415	0.0130131	no	BnaA01g20480D	A0A078D753	BnaA01g20480D protein(Brassica napus:BnaA01g20480D)	ko04071:Sphingolipid signaling pathway;ko00600:Sphingolipid metabolism	GO:0009058:biosynthetic process	GO:0016740:transferase activity;GO:0030170:pyridoxal phosphate binding	-	AT3G48780	LCB2B
XLOC_001016	chrA01:12402839-12405937	0.522914	1.34641	0.467888	1.15669	0.733178	0.374439	1.03693	0.958965	0.676462	0.517669	0.72012	0.757291	0.0421371	1	1	no	0.204722	0.65295	0.728896	no	0.384247	0.3665	0.462093	no	-0.162521	0.7764	0.83299	no	BnaA01g20500D,BnaA01g20510D	A0A0D3A9B2	Uncharacterized protein(Brassica oleracea var. oleracea:-)	-	-	-	-	AT3G48810	-
XLOC_001017	chrA01:12418640-12420599	15.071	15.0994	13.4448	20.21	23.0624	16.3267	15.6026	15.6285	14.5469	17.3507	20.3419	20.2621	-0.451902	0.03165	0.0627436	no	0.0795472	0.69965	0.76845	no	-0.37918	0.0465	0.0885123	no	-0.0194064	0.917	0.939661	no	BnaA01g20530D	M4EMA3	Uncharacterized protein(Brassica rapa subsp. pekinensis:Bra029923)	-	-	-	-	AT3G48880	-
XLOC_001018	chrA01:12441403-12445432	0.744833	0.358454	0.228129	0.760899	0.4632	0.146734	0.233578	0.309938	0.129675	0.0387119	0	0	-0.0441915	1	1	no	-0.978002	1	1	no	4.07733	1	1	no	-5.11645	1	1	no	BnaA01g20550D	A0A078D1Q7	BnaA01g20550D protein(Brassica napus:BnaA01g20550D)	-	GO:0006281:DNA repair	GO:0003677:DNA binding;GO:0004518:nuclease activity	-	AT3G48900	GEN2
XLOC_001019	chrA01:12472677-12474083	0.63248	1.16322	0.777009	1.36621	1.07003	0.666244	0.566675	0.588015	0.626393	1.3202	0.82035	0.718072	-0.272781	0.54915	0.627334	no	-0.519548	0.2359	0.328604	no	-0.72409	0.0716	0.126089	no	-0.0946433	0.8192	0.866467	no	BnaA01g20610D	A0A078D135	BnaA01g20610D protein(Brassica napus:BnaA01g20610D)	-	-	-	-	AT4G01400	-
XLOC_001020	chrA01:12474327-12475840	9.29997	7.52282	9.97753	14.056	12.2815	13.043	6.48984	5.01161	7.64145	9.96099	7.83455	6.84675	-0.554636	0.023	0.0480218	no	-0.474506	0.05125	0.0991163	no	-0.407474	0.07375	0.129255	no	-0.652806	0.00475	0.0146185	no	BnaA01g20620D	A0A078D1V0	BnaA01g20620D protein(Brassica napus:BnaA01g20620D)	-	-	GO:0003725:double-stranded RNA binding	-	AT3G01920	-
XLOC_001021	chrA01:12477567-12480754	1.29151	1.26213	0.860155	0.463493	0.336252	0.479833	0.975778	1.30126	0.752602	1.66283	1.63406	1.29732	1.41758	0.02925	0.0587373	up	-0.164356	0.6666	0.740646	no	-0.637697	0.08085	0.139502	no	1.86802	0.0055	0.0165332	up	BnaA01g20640D	M4EMB2	Uncharacterized protein(Brassica rapa subsp. pekinensis:Bra029932)	-	-	GO:0004045:aminoacyl-tRNA hydrolase activity	-	AT5G19830	-
XLOC_001022	chrA01:12506363-12515483	0.539092	0.332784	0.521032	0	0	0.0821341	0.627519	0.442193	0.90534	0.0839328	0.142634	0.0814215	4.09954	1	1	no	0.515011	0.2975	0.391927	no	2.63706	0.0196	0.0431039	up	1.93569	1	1	no	BnaA01g20660D	A0A078D139	Peroxidase(Brassica napus:BnaA01g20660D)	ko00940:Phenylpropanoid biosynthesis;ko00360:Phenylalanine metabolism	GO:0006979:response to oxidative stress;GO:0042744:hydrogen peroxide catabolic process	GO:0004601:peroxidase activity;GO:0020037:heme binding;GO:0046872:metal ion binding	GO:0005576:extracellular region	AT3G49120	PER34
XLOC_001023	chrA01:12541459-12544522	3.2145	5.19548	4.21697	8.45822	8.85568	7.74409	4.17177	3.2702	4.42992	11.0809	8.97102	8.94702	-0.989879	0.00035	0.00129695	no	-0.0770671	0.7662	0.823093	no	-1.33058	5e-05	0.000232933	down	0.233168	0.27325	0.374561	no	BnaA01g20690D	A0A078D480	BnaA01g20690D protein(Brassica napus:BnaA01g20690D)	-	-	-	-	AT3G49180	RID3
XLOC_001024	chrA01:12578144-12581274	6.79855	7.54736	13.4785	5.25058	2.92146	4.91861	3.11067	2.62039	2.68947	2.57885	1.92736	1.51584	1.08972	0.0001	0.000423695	up	-1.71394	5e-05	0.000226456	down	0.442036	0.06965	0.123333	no	-1.09525	0.00015	0.000714022	down	BnaA01g20720D	A0A0D3CAT0	Uncharacterized protein(Brassica oleracea var. oleracea:ECT4)	-	-	GO:0003723:RNA binding	-	-	-
XLOC_001027	chrA01:12614491-12617118	2.48439	2.7618	2.05913	3.92269	4.1794	3.66667	4.88734	5.65133	4.59221	4.54878	5.88515	7.82444	-0.688492	0.00945	0.0225887	no	1.05972	5e-05	0.000226456	up	-0.307838	0.1187	0.190894	no	0.65313	0.0036	0.0115506	no	BnaA01g20770D	A0A078D1W5	BnaA01g20770D protein(Brassica napus:BnaA01g20770D)	-	-	-	-	AT3G49240	EMB1796
XLOC_001029	chrA01:12737363-12738940	1.26594	1.55845	1.92021	0.634865	0	0.0816476	0	0	0	0	0	0	2.72782	0.1605	0.235341	no	negative_infinity	5e-05	0.000226456	down	0	1	1	no	positive_infinity	1	1	no	BnaA01g20830D	A0A078D782	BnaA01g20830D protein(Brassica napus:BnaA01g20830D)	-	-	-	-	-	-
XLOC_001030	chrA01:12760026-12764028	40.4645	31.7019	49.3599	24.6561	24.662	17.0814	0.287913	1.98627	0.146268	0.972628	1.25901	1.17078	0.870658	0.0797	0.134544	no	-5.65083	5e-05	0.000226456	down	-0.514836	0.55575	0.642716	no	-4.26548	0.00105	0.00398798	down	BnaA01g20850D	A0A078D1T7	BnaA01g20850D protein(Brassica napus:BnaA01g20850D)	-	-	-	-	AT3G49550	-
XLOC_001033	chrA01:12799491-12801775	0.985946	2.21398	2.65382	4.66925	3.66626	3.9255	3.20212	3.50556	4.36068	5.41483	4.58092	6.01476	-1.06727	0.00225	0.00657557	down	0.930126	0.00265	0.00798935	no	-0.5727	0.01525	0.0349729	no	0.406249	0.1109	0.192932	no	BnaA01g20890D	A0A078D491	Branched-chain-amino-acid aminotransferase(Brassica napus:BnaA01g20890D)	ko00770:Pantothenate and CoA biosynthesis;ko00280:Valine, leucine and isoleucine degradation;ko01210:2-Oxocarboxylic acid metabolism;ko00290:Valine, leucine and isoleucine biosynthesis;ko01230:Biosynthesis of amino acids	GO:0008652:cellular amino acid biosynthetic process;GO:0009082:branched-chain amino acid biosynthetic process	GO:0052654:L-leucine transaminase activity;GO:0052655:L-valine transaminase activity;GO:0052656:L-isoleucine transaminase activity	-	AT3G49680	BCAT3
XLOC_001036	chrA01:12853061-12853788	0	0	0	0	0	7.52151	8.98582	0	18.3203	0	15.4491	0	positive_infinity	1	1	no	positive_infinity	1	1	no	0.769156	1	1	no	1.07226	1	1	no	BnaA01g20950D	A0A078D1U5	BnaA01g20950D protein(Brassica napus:BnaA01g20950D)	-	GO:0008283:cell proliferation	-	GO:0005576:extracellular region	AT3G49780	PSK3
XLOC_001037	chrA01:12877410-12879228	1.33428e-06	0.617063	0.512201	1.81104	0.945097	1.59872	1.68912	1.18913	1.04456	1.29895	1.86807	5.6167	-1.94741	0.0567	0.101734	no	1.81001	0.0615	0.115185	no	-1.1987	0.01225	0.0290724	down	1.02814	0.0319	0.0715396	up	BnaA01g20960D	A0A078D165	BnaA01g20960D protein(Brassica napus:BnaA01g20960D)	-	-	-	-	AT3G49790	-
XLOC_001040	chrA01:12925778-12927441	0	0	0	0	0	0.133037	0	0.141956	0.317141	0	0	0	positive_infinity	1	1	no	positive_infinity	1	1	no	positive_infinity	1	1	no	positive_infinity	1	1	no	BnaA01g21010D	A0A078D170	BnaA01g21010D protein(Brassica napus:BnaA01g21010D)	-	GO:0006334:nucleosome assembly	GO:0003677:DNA binding	GO:0000786:nucleosome;GO:0005634:nucleus	AT3G49850	TRB3
XLOC_001042	chrA01:12943078-12945497	36.2513	36.8563	36.5833	44.2517	46.8965	39.8395	39.7979	43.0579	34.011	40.8894	45.8578	37.5812	-0.25664	0.16845	0.244828	no	0.100603	0.60695	0.689517	no	-0.127921	0.47785	0.569952	no	-0.0528908	0.74595	0.809055	no	BnaA01g21040D	A0A0D3A9L5	Uncharacterized protein(Brassica oleracea var. oleracea:-)	ko04520:Adherens junction;ko04712:Circadian rhythm - plant;ko03008:Ribosome biogenesis in eukaryotes;ko04530:Tight junction;ko04064:NF-kappa B signaling pathway;ko04310:Wnt signaling pathway	-	GO:0004674:protein serine/threonine kinase activity;GO:0005524:ATP binding	-	AT3G50000	CKA2
XLOC_001044	chrA01:12974657-12977818	0	0	0	0.16269	0	0	0	0	0	0	0	0	positive_infinity	1	1	no	0	1	1	no	0	1	1	no	positive_infinity	1	1	no	BnaA01g21110D	A0A078D179	BnaA01g21110D protein(Brassica napus:BnaA01g21110D)	-	-	GO:0004185:serine-type carboxypeptidase activity	-	AT3G25420	SCPL21
XLOC_001045	chrA01:12989175-12992641	2.34753	3.03334	2.40168	4.07799	5.11157	3.67332	7.1863	7.85565	8.2662	8.00576	9.79608	10.0395	-0.726637	0.01285	0.0294102	no	1.59271	5e-05	0.000226456	up	-0.295485	0.1213	0.193988	no	1.13469	5e-05	0.00026101	up	BnaA01g21140D	A0A078D4A7	BnaA01g21140D protein(Brassica napus:BnaA01g21140D)	-	-	-	-	AT3G50080	FBL16
XLOC_001048	chrA01:13017030-13019640	0	0	0	0	0	0.173252	0	0.0973399	0	0	0.0959906	0.0733852	positive_infinity	1	1	no	positive_infinity	1	1	no	-0.814409	1	1	no	-0.0080849	1	1	no	BnaA01g21170D	A0A078D206	BnaA01g21170D protein(Brassica napus:BnaA01g21170D)	-	-	GO:0004672:protein kinase activity;GO:0005524:ATP binding	GO:0016021:integral component of membrane	AT3G50230	-
XLOC_001051	chrA01:13099791-13101363	30.4463	29.1308	35.7576	54.1381	54.3708	38.087	31.5604	31.6544	36.9287	45.8364	42.356	39.1089	-0.622273	0.00155	0.00476365	no	0.0810492	0.67855	0.750728	no	-0.386981	0.0298	0.0611031	no	-0.181543	0.2992	0.402327	no	BnaA01g21230D	A0A078JAY3	BnaC01g42220D protein(Brassica napus:BnaC01g42220D)	ko04626:Plant-pathogen interaction	-	GO:0005509:calcium ion binding	-	AT3G50360	CML20
XLOC_001052	chrA01:13128034-13129938	0	0	0	0	0	0	0	0	0	0	0	0.0743166	0	1	1	no	0	1	1	no	positive_infinity	1	1	no	positive_infinity	1	1	no	BnaA01g21260D	A0A078D1A1	BnaA01g21260D protein(Brassica napus:BnaA01g21260D)	-	-	GO:0016788:hydrolase activity, acting on ester bonds	-	AT3G50400	-
XLOC_001054	chrA01:13140420-13144053	0.243663	0.230262	0.410861	0.135791	0.182211	0.181414	0.62318	0.844175	0.52659	0.341871	0.75803	0.496575	0.825167	1	1	no	1.18004	0.0134	0.0322487	up	0.284705	0.43495	0.528748	no	1.69873	1	1	no	BnaA01g21280D	A0A078D7B2	BnaA01g21280D protein(Brassica napus:BnaA01g21280D)	-	-	-	-	AT3G50430	-
XLOC_001062	chrA01:13235777-13236907	0	0.579596	0.257764	0.190458	0.164773	0.290839	0.0931207	0.098401	0.51528	0.109957	0.579061	1.2086	0.374456	1	1	no	-0.227563	1	1	no	-1.46777	0.0754	0.131694	no	1.57035	1	1	no	BnaA01g21380D	A0A078I302	BnaA01g21380D protein(Brassica napus:BnaA01g21380D)	-	-	-	GO:0016021:integral component of membrane	AT1G54780	TLP18.3
XLOC_001064	chrA01:13290194-13293308	34.0939	34.7411	35.8056	67.7194	66.5661	53.1524	49.8244	38.3099	49.1625	76.2685	86.5689	84.6827	-0.841926	5e-05	0.000224487	no	0.402899	0.03885	0.0791384	no	-0.891344	5e-05	0.000232933	no	0.422531	0.01345	0.0350198	no	BnaA01g21410D	A0A078I0Z5	BnaA01g21410D protein(Brassica napus:BnaA01g21410D)	-	-	-	-	AT1G54850	ACD22.3
XLOC_001065	chrA01:13301512-13414427	4889.77	4188.42	6251.81	11886.1	9461.13	10370.5	3662.55	3353.12	3210.45	7754.97	6976.05	6059.21	-1.04837	0.02555	0.0524363	down	-0.57437	0.1931	0.284454	no	-1.06399	0.02245	0.0482802	down	-0.586146	0.1948	0.294588	no	BnaA01g21430D	A0A078I306	BnaA01g21430D protein(Brassica napus:BnaA01g21430D)	-	-	GO:0016491:oxidoreductase activity	-	AT1G54870	-
XLOC_001066	chrA01:13305523-13307567	4.8119	4.77538	6.31744	2.55476	2.36279	2.79501	7.6741	7.20134	10.2046	4.44108	5.82057	6.41519	1.04504	0.30795	0.391018	no	0.66775	0.48745	0.58159	no	0.548207	0.5855	0.669273	no	1.13366	0.3018	0.404852	no	BnaA01g21440D	A0A078I1L0	BnaA01g21440D protein(Brassica napus:BnaA01g21440D)	-	-	-	GO:0016021:integral component of membrane	AT1G54990	AXR4
XLOC_001067	chrA01:13403052-13411001	0.165718	0.0959358	0.0873555	0.399431	0.0368848	0.208226	1.90012	0.751426	6.16651	1.49045	1.18184	2.32143	-0.880572	1	1	no	4.67271	0.00585	0.0158507	up	0.772703	0.49725	0.588326	no	2.97469	0.0663	0.129202	no	BnaA01g21450D	A0A078HY96	Lipoxygenase(Brassica napus:BnaA01g21450D)	ko00591:Linoleic acid metabolism	GO:0006633:fatty acid biosynthetic process;GO:0031408:oxylipin biosynthetic process	GO:0016702:oxidoreductase activity, acting on single donors with incorporation of molecular oxygen, incorporation of two atoms of oxygen;GO:0046872:metal ion binding	-	AT1G55020	LOX1
XLOC_001068	chrA01:13432635-13435905	0.984399	0.451584	0.758829	0.274659	0.0916086	0.614784	1.29609	1.71575	1.47725	0.41986	0.621335	1.0793	1.17052	1	1	no	1.03979	0.0005	0.00184341	up	1.04647	0.0003	0.00118319	up	1.13297	0.0123	0.0324932	up	BnaA01g21460D	A0A078I0Z9	BnaA01g21460D protein(Brassica napus:BnaA01g21460D)	-	-	GO:0003677:DNA binding	-	AT1G55050	-
XLOC_001071	chrA01:13682109-13687097	4.60032	4.40048	6.19185	13.6165	11.5193	9.90291	8.42757	10.1813	10.9198	13.4903	11.1173	6.11855	-1.20623	0.0008	0.00266804	down	0.96813	0.0023	0.00705888	no	-0.0989439	0.6916	0.761152	no	-0.164528	0.5318	0.627678	no	BnaA01g21520D	A0A0D3A2X3	Uncharacterized protein(Brassica oleracea var. oleracea:-)	-	-	GO:0016788:hydrolase activity, acting on ester bonds	-	-	-
XLOC_001073	chrA01:13866523-13870697	5.40869	7.18507	3.66174	3.08104	3.81974	2.57257	5.66501	7.70271	4.13499	2.33142	2.46707	3.40837	0.776987	0.00035	0.00129695	no	0.114954	0.56245	0.650113	no	1.05788	5e-05	0.000232933	up	-0.187655	0.36235	0.467204	no	BnaA01g21570D	A0A078GEK7	BnaA01g21570D protein(Brassica napus:BnaA01g21570D)	ko03018:RNA degradation	-	-	-	AT1G79090	-
XLOC_001075	chrA01:13888426-13889250	0	0	0	0	0.174261	0	0	0	0	0	0	0	positive_infinity	1	1	no	0	1	1	no	0	1	1	no	positive_infinity	1	1	no	BnaA01g21610D	A0A078GBH8	BnaA01g21610D protein(Brassica napus:BnaA01g21610D)	-	-	-	-	AT1G58120	-
XLOC_001076	chrA01:13984558-13990400	0.287283	1.03995	0.122471	0.293778	1.57492e-09	0.103423	0.519698	0.588188	0.571412	0.104835	3.16474e-10	0.215675	1.8694	1	1	no	0.224439	1	1	no	2.35365	0.0675	0.120283	no	-0.292908	1	1	no	BnaA01g21630D	A0A0D3AA17	Uncharacterized protein(Brassica oleracea var. oleracea:-)	-	-	-	-	AT1G58215	NET2A
XLOC_001077	chrA01:13996732-13997184	6.99235	6.02227	14.713	1.21358	1.46386	2.59884	7.36885	7.34577	8.24034	0.954702	3.38013	3.55126	2.39696	0.01805	0.0391488	up	-0.262732	0.5983	0.681863	no	1.50383	0.0373	0.0737196	up	0.599939	0.5187	0.615873	no	BnaA01g21660D	A0A078GBI2	BnaA01g21660D protein(Brassica napus:BnaA01g21660D)	-	-	-	-	-	-
XLOC_001079	chrA01:14017247-14021130	5.88905	8.20144	3.12092	0.49208	0.669373	0.631648	5.75243	8.37918	2.87114	0.295967	0.0835299	0.127784	3.26247	0.0001	0.000423695	up	-0.0101698	0.97775	0.983424	no	5.03037	5e-05	0.000232933	up	-1.79737	1	1	no	-	M4F305	Uncharacterized protein(Brassica rapa subsp. pekinensis:Bra035455)	-	-	-	-	AT1G58230	-
XLOC_001082	chrA01:14077258-14078011	0	0	0	0	0	0	0.155578	0	0	0	0	0.185772	0	1	1	no	positive_infinity	1	1	no	-0.293967	1	1	no	positive_infinity	1	1	no	BnaA01g21740D	A0A078I157	BnaA01g21740D protein(Brassica napus:BnaA01g21740D)	-	-	-	GO:0016021:integral component of membrane	-	-
XLOC_001083	chrA01:14078775-14082698	14.3452	14.6057	13.1376	36.0032	34.1127	33.6412	10.4386	11.644	10.6534	17.9806	17.055	18.3622	-1.30164	5e-05	0.000224487	down	-0.353144	0.06745	0.124286	no	-0.744763	5e-05	0.000232933	no	-0.936551	5e-05	0.00026101	no	BnaA01g21750D	A0A078I513	BnaA01g21750D protein(Brassica napus:BnaA01g21750D)	-	-	-	GO:0016021:integral component of membrane	AT1G58360	AAP1
XLOC_001087	chrA01:14135449-14139624	2.70289	2.6314	3.32571	5.67667	5.96279	5.21849	0.723004	1.03115	1.70797	4.1125	3.8335	5.99579	-0.961521	0.00185	0.00555	no	-1.3125	0.0006	0.00216959	down	-2.05017	5e-05	0.000232933	down	-0.254396	0.28875	0.391091	no	BnaA01g21840D	A0A078I149	BnaA01g21840D protein(Brassica napus:BnaA01g21840D)	ko03015:mRNA surveillance pathway	-	GO:0000166:nucleotide binding;GO:0003676:nucleic acid binding	-	AT1G58470	RBP1
XLOC_001089	chrA01:14157996-14162339	14.5244	14.1195	17.1833	16.4432	12.4855	10.9414	9.63259	10.2287	10.5373	14.0782	12.8564	11.7468	0.200342	0.31245	0.395774	no	-0.582521	0.0033	0.00964979	no	-0.387767	0.03515	0.0701752	no	-0.0210696	0.9107	0.935367	no	BnaA01g21870D	A0A078I3F8	BnaA01g21870D protein(Brassica napus:BnaA01g21870D)	-	-	-	-	AT1G59520	CW7
XLOC_001090	chrA01:14168971-14170929	0.954996	0.90091	0.885678	0.790931	0.156396	0.29305	1.39184	0.806412	0.903685	0.599966	0.599142	0.450149	1.14559	0.0499	0.0914938	up	0.189662	0.6225	0.702704	no	0.869092	0.0366	0.0726013	no	0.435348	1	1	no	BnaA01g21880D	A0A078I3X5	Mitogen-activated protein kinase(Brassica napus:BnaA01g21880D)	ko04066:HIF-1 signaling pathway;ko04910:Insulin signaling pathway;ko04912:GnRH signaling pathway;ko04540:Gap junction;ko04520:Adherens junction;ko04370:VEGF signaling pathway;ko04360:Axon guidance;ko04015:Rap1 signaling pathway;ko04730:Long-term depression;ko04722:Neurotrophin signaling pathway;ko04320:Dorso-ventral axis formation;ko04611:Platelet activation;ko04071:Sphingolipid signaling pathway…	-	GO:0004707:MAP kinase activity;GO:0005524:ATP binding	GO:0005622:intracellular	AT1G59580	MPK2
XLOC_001091	chrA01:14232860-14240621	47.9943	46.9005	38.0778	18.4327	28.0658	16.8522	28.0317	38.7711	24.6454	16.6617	20.8759	21.233	1.06748	5e-05	0.000224487	up	-0.53217	0.00945	0.0239547	no	0.601851	0.00165	0.00525285	no	-0.0880134	0.6012	0.68903	no	BnaA01g21890D	A0A078I147	BnaA01g21890D protein(Brassica napus:BnaA01g21890D)	ko04961:Endocrine and other factor-regulated calcium reabsorption;ko04144:Endocytosis;ko04721:Synaptic vesicle cycle	-	GO:0003924:GTPase activity;GO:0005525:GTP binding	-	AT1G59610	DRP2B
XLOC_001096	chrA01:14321179-14330030	4.10809	4.97492	3.60718	3.02862	3.46536	3.18423	5.33984	5.24227	5.4964	2.54406	2.91776	2.47056	0.390467	0.06055	0.107481	no	0.351804	0.07935	0.141856	no	0.979277	5e-05	0.000232933	no	-0.264697	0.182	0.281228	no	BnaA01g21980D	A0A078H810	Phospholipid-transporting ATPase(Brassica napus:BnaC01g28380D)	-	-	GO:0000287:magnesium ion binding;GO:0004012:phospholipid-translocating ATPase activity;GO:0005524:ATP binding	GO:0016021:integral component of membrane	AT1G59820	ALA3
XLOC_001097	chrA01:14335804-14337565	0.38526	0.771612	0.343579	0.176744	0	0.315623	0.200356	0.15609	0.352007	0	0.267707	0.406696	1.61604	1	1	no	-1.06921	1	1	no	0.0320321	1	1	no	0.473017	1	1	no	BnaA01g21990D	A0A078GDB4	BnaA01g21990D protein(Brassica napus:BnaA01g21990D)	-	-	-	-	AT1G59840	CCB4
XLOC_001099	chrA01:14359104-14365224	3.77929	3.41355	3.75676	4.12395	5.58368	4.32772	1.66103	1.26798	1.94712	1.16586	1.59745	1.27209	-0.359142	0.08495	0.141765	no	-1.1559	5e-05	0.000226456	down	0.230974	0.2862	0.378462	no	-1.77652	5e-05	0.00026101	down	BnaA01g22030D	A0A078GGN8	BnaA01g22030D protein(Brassica napus:BnaA01g22030D)	ko04919:Thyroid hormone signaling pathway	GO:0006355:regulation of transcription, DNA-templated	-	-	AT1G59890	SNL5
XLOC_001100	chrA01:14373980-14379735	28.661	34.4245	22.679	41.3647	57.4389	33.5166	41.4155	30.327	35.1907	30.9449	32.1629	29.3882	-0.628149	0.0118	0.0273216	no	0.329635	0.1588	0.246079	no	0.168057	0.44575	0.539498	no	-0.495257	0.02865	0.0654813	no	BnaA01g22040D	A0A078GGJ3	Formin-like protein(Brassica napus:BnaA01g22050D)	-	-	-	-	AT1G59910	FH7
XLOC_001101	chrA01:14407676-14408631	0	0	0	0	0	0.205864	0.0994229	0.105326	0	0.117619	0	0	positive_infinity	1	1	no	positive_infinity	1	1	no	0.759706	1	1	no	-0.771247	1	1	no	BnaA01g22100D	A0A078GGK0	BnaA01g22100D protein(Brassica napus:BnaA01g22100D)	-	GO:0006351:transcription, DNA-templated;GO:0006355:regulation of transcription, DNA-templated	GO:0003677:DNA binding	GO:0005634:nucleus	-	-
XLOC_001104	chrA01:14514187-14516503	0	0.0975262	0.0868213	0.389884	0.663497	0.54004	0.0631153	0.19771	0.148406	0.073866	0.259242	0.222142	-3.11475	1	1	no	1.15959	1	1	no	-0.473764	1	1	no	-1.50134	1	1	no	BnaA01g22150D	A0A078GGN1	BnaA01g22150D protein(Brassica napus:BnaA01g22150D)	-	-	-	-	AT1G60060	-
XLOC_001106	chrA01:14600310-14604860	60.0186	60.3177	56.8411	46.6205	45.4747	42.7849	39.6587	37.7225	31.528	26.7284	28.8927	23.3241	0.393373	0.03245	0.0640907	no	-0.692398	0.00045	0.0016764	no	0.424817	0.0204	0.0445666	no	-0.749995	5e-05	0.00026101	no	BnaA01g22230D	M4ERU5	Uncharacterized protein(Brassica rapa subsp. pekinensis:Bra031522)	ko03040:Spliceosome	GO:0000244:spliceosomal tri-snRNP complex assembly	-	GO:0046540:U4/U6 x U5 tri-snRNP complex	AT1G60170	PRP31
XLOC_001107	chrA01:14609520-14611544	0.588688	0.373344	0.415844	3.21938	5.48626	3.11981	0.578183	0.564657	0.354486	3.0688	3.65065	4.32884	-3.10333	5e-05	0.000224487	down	0.128221	1	1	no	-2.92015	5e-05	0.000232933	down	-0.0786349	0.73375	0.799714	no	BnaA01g22240D	A0A078GDF7	BnaA01g22240D protein(Brassica napus:BnaA01g22240D)	-	-	GO:0004842:ubiquitin-protein transferase activity	-	-	-
XLOC_001109	chrA01:14650907-14652324	0	0.247118	0.109944	0.163412	0	0	0.0796562	0	0.125453	0	0.164426	0.187493	1.1241	1	1	no	-0.779398	1	1	no	-0.825679	1	1	no	1.12423	1	1	no	BnaA01g22300D	A0A078GGR3	BnaA01g22300D protein(Brassica napus:BnaA01g22300D)	-	-	-	-	-	-
XLOC_001110	chrA01:14653388-14655426	3.63672	2.74476	4.59127	8.84051	7.09573	7.79663	2.88154	2.33676	4.17106	3.55781	4.53244	3.66175	-1.11225	5e-05	0.000224487	down	-0.213812	0.37745	0.474937	no	-0.366608	0.0979	0.163272	no	-0.991348	5e-05	0.00026101	no	BnaA01g22310D	A0A078GHA4	BnaA01g22310D protein(Brassica napus:BnaA01g22310D)	-	GO:0045454:cell redox homeostasis	-	GO:0005623:cell	AT1G60420	-
XLOC_001113	chrA01:14713533-14716476	2.20059	0.990908	1.66882	0.487931	0.329239	0.329488	0.633853	0.982066	1.44148	0.29906	0.144767	0.913801	2.0846	0.0012	0.00381305	up	-0.660263	0.05845	0.110445	no	1.13447	0.01405	0.0326271	up	0.25819	1	1	no	BnaA01g22360D	A0A078GHA8	BnaA01g22360D protein(Brassica napus:BnaA01g22360D)	-	-	-	-	AT1G60460	-
XLOC_001118	chrA01:14839417-14841626	3.82807	3.10279	5.86439	1.26559	2.57718	3.72883	3.07242	3.65101	2.88535	1.91117	2.98445	2.51151	0.759555	0.0164	0.0361296	no	-0.404687	0.128	0.20715	no	0.337917	0.19185	0.277887	no	-0.0092229	0.97545	0.981605	no	BnaA01g22480D	A0A078GGY8	BnaA01g22480D protein(Brassica napus:BnaA01g22480D)	ko00230:Purine metabolism;ko00240:Pyrimidine metabolism;ko03020:RNA polymerase;ko04623:Cytosolic DNA-sensing pathway	GO:0006351:transcription, DNA-templated	GO:0003899:DNA-directed RNA polymerase activity	-	AT1G60620	ATRPAC43
XLOC_001122	chrA01:14862861-14866170	5.51923	2.93126	6.42219	4.58016	3.92801	4.23164	1.65988	1.45395	2.39293	3.26623	2.33483	5.70993	0.224313	0.7827	0.829578	no	-1.42319	0.17495	0.265128	no	-1.07873	0.32	0.414188	no	-0.153208	0.8397	0.882183	no	-	A0A0D3AAE9	Uncharacterized protein(Brassica oleracea var. oleracea:-)	-	-	-	-	AT1G60670	-
XLOC_001123	chrA01:14880768-14883223	0	0	0.101288	0	0	0	0	0	0	0	0	0	positive_infinity	1	1	no	positive_infinity	1	1	no	0	1	1	no	0	1	1	no	BnaA01g22550D	A0A078GGT2	BnaA01g22550D protein(Brassica napus:BnaA01g22550D)	ko03430:Mismatch repair;ko03030:DNA replication;ko03460:Fanconi anemia pathway;ko03440:Homologous recombination;ko03420:Nucleotide excision repair	-	-	-	-	-
XLOC_001124	chrA01:14898720-14899768	0.54292	0.283674	0.252331	0.373195	0.645043	0.285309	0.455969	0.192581	1.29688	0.538098	0	0.32268	-0.275478	1	1	no	0.863641	0.22605	0.319018	no	1.12626	0.1192	0.191578	no	-0.578484	1	1	no	BnaA01g22570D	A0A078GIZ7	BnaA01g22570D protein(Brassica napus:BnaA01g22570D)	-	-	-	-	AT1G60770	-
XLOC_001125	chrA01:14899919-14900380	0	0	0.437099	0	0.574686	1.31256	0	1.04586	0	0.380709	0	0	-2.10497	1	1	no	1.25375	1	1	no	1.43166	1	1	no	-2.27673	1	1	no	BnaA01g22580D	A0A078GGZ8	BnaA01g22580D protein(Brassica napus:BnaA01g22580D)	-	-	-	-	AT1G60770	-
XLOC_001126	chrA01:14925909-14927788	0.309913	0.211438	1.49837	3.29474	2.35235	6.61548	0.205004	0	0.504662	15.762	20.0163	19.3507	-2.59722	0.00175	0.00528464	down	-1.49297	0.31685	0.412474	no	-6.33076	0.23285	0.322988	no	2.19204	5e-05	0.00026101	up	BnaA01g22590D	A0A078IEL4	BnaA01g22590D protein(Brassica napus:BnaA01g22590D)	-	-	-	-	AT1G61340	-
XLOC_001129	chrA01:14956063-14956581	0	0.36635	0.324533	0	0.42231	0	0	0	0	0	0	0	0.694243	1	1	no	positive_infinity	1	1	no	0	1	1	no	positive_infinity	1	1	no	BnaA01g22640D	A0A078IEL6	BnaA01g22640D protein(Brassica napus:BnaA01g22640D)	-	-	-	-	-	-
XLOC_001130	chrA01:14967928-14968925	0.147151	0.154044	0.41098	1.00974	0	0.409621	0.593192	0.209424	0.0782809	0.46776	0.513233	1.16779	-0.991624	1	1	no	0.319219	1	1	no	-1.32435	0.0758	0.132264	no	0.617516	0.41575	0.5201	no	BnaA01g22670D	M4ERK1	Uncharacterized protein(Brassica rapa subsp. pekinensis:Bra031427)	ko00196:Photosynthesis - antenna proteins	GO:0009765:photosynthesis, light harvesting;GO:0018298:protein-chromophore linkage	GO:0016168:chlorophyll binding;GO:0046872:metal ion binding	GO:0009522:photosystem I;GO:0009523:photosystem II;GO:0009535:chloroplast thylakoid membrane;GO:0016021:integral component of membrane	AT1G61520	LHCA3
XLOC_001134	chrA01:15080253-15083340	0	0	0	0	0	0	0.878698	0.903461	1.43587	0	0	0.0276562	0	1	1	no	positive_infinity	5e-05	0.000226456	up	6.82945	0.1719	0.254778	no	positive_infinity	1	1	no	BnaA01g22750D	A0A078II36	Serine/threonine-protein kinase(Brassica napus:BnaA01g22750D)	-	GO:0048544:recognition of pollen	GO:0004674:protein serine/threonine kinase activity;GO:0005524:ATP binding	GO:0016021:integral component of membrane	AT1G61610	-
XLOC_001135	chrA01:15095448-15098509	0.107028	0.110138	0.261756	0	0	0	0.0239747	0.049305	0.18585	0	0	0	positive_infinity	1	1	no	-0.874027	1	1	no	positive_infinity	1	1	no	0	1	1	no	BnaA01g22760D	A0A078IDX4	Serine/threonine-protein kinase(Brassica napus:BnaA01g22760D)	-	GO:0048544:recognition of pollen	GO:0004674:protein serine/threonine kinase activity;GO:0005524:ATP binding	GO:0016021:integral component of membrane	AT1G61610	-
XLOC_001136	chrA01:15108002-15109326	19.741	12.9609	26.908	34.08	35.5075	29.5318	15.0652	12.3168	19.2256	32.472	31.3724	30.9442	-0.734068	0.00055	0.00192053	no	-0.34444	0.1043	0.176419	no	-1.06642	5e-05	0.000232933	down	-0.0425826	0.80865	0.858233	no	BnaA01g22770D	A0A078ID52	Nitric oxide synthase-interacting protein homolog(Brassica napus:BnaC01g43380D)	-	GO:0050999:regulation of nitric-oxide synthase activity	GO:0008270:zinc ion binding	GO:0005634:nucleus;GO:0005737:cytoplasm	AT1G61620	-
XLOC_001137	chrA01:15111897-15122414	3.87127	4.46522	2.99642	26.0434	25.0165	17.3925	0.637808	1.25639	0.701191	1.7884	1.74108	2.26668	-2.5962	5e-05	0.000224487	down	-2.11959	5e-05	0.000226456	down	-1.19332	0.001	0.00340006	down	-3.54179	5e-05	0.00026101	down	BnaA01g22780D	A0A078IGF2	BnaA01g22780D protein(Brassica napus:BnaA01g22780D)	-	-	-	-	AT4G02110	-
XLOC_001138	chrA01:15124385-15126409	0	0.168701	0	0	0	0	0	0.113844	0	0.127705	0.168058	0	positive_infinity	1	1	no	-0.566427	1	1	no	-1.39988	1	1	no	positive_infinity	1	1	no	BnaA01g22790D	A0A078IIY6	BnaA01g22790D protein(Brassica napus:BnaA01g22790D)	-	-	GO:0005337:nucleoside transmembrane transporter activity	GO:0016021:integral component of membrane	AT1G61630	ENT7
XLOC_001142	chrA01:15229940-15232849	0	0.128677	0	0	0	0.0912755	0.0418428	0.086654	0.0651986	0	0	0	0.507032	1	1	no	0.60279	1	1	no	positive_infinity	1	1	no	positive_infinity	1	1	no	BnaA01g22890D	A0A078ID82	BnaA01g22890D protein(Brassica napus:BnaA01g22890D)	ko00940:Phenylpropanoid biosynthesis;ko00460:Cyanoamino acid metabolism;ko00500:Starch and sucrose metabolism	GO:0005975:carbohydrate metabolic process	GO:0004553:hydrolase activity, hydrolyzing O-glycosyl compounds	-	AT1G61810	BGLU45
XLOC_001143	chrA01:15246844-15253739	1.09108e-17	1.07734	1.65744e-07	2.24028e-13	3.38297e-13	1.93447e-09	0.541647	0.962129	2.31741	5.22833	5.17905	3.13829	29.064	1	1	no	1.84308	0.24475	0.337289	no	-1.87089	0.02425	0.0515089	down	32.7346	0.0396	0.0854727	up	BnaA01g22910D	A0A078I8C8	BnaA01g22910D protein(Brassica napus:BnaA01g22910D)	-	-	-	-	AT1G61870	PPR336
XLOC_001144	chrA01:15256648-15258465	5.03274	3.85556	6.03537	0.153523	0.21788	0.314039	0.73216	1.71208	1.5341	0.0706244	0.0686514	0.0711162	4.44696	0.18465	0.263364	no	-1.90029	0.00615	0.0165592	down	4.20384	0.09835	0.16384	no	-1.68129	1	1	no	BnaA01g22920D	A0A078IBF0	Protein DETOXIFICATION(Brassica napus:BnaA01g22920D)	-	-	GO:0015238:drug transmembrane transporter activity;GO:0015297:antiporter activity	GO:0016021:integral component of membrane	AT1G61890	DTX37
XLOC_001145	chrA01:15310277-15312048	0	0	0.176849	0	0	0	0.385595	0.738487	0.957347	0.526665	0.792181	0.678721	positive_infinity	1	1	no	3.56565	0.11435	0.1895	no	0.0200003	0.9591	0.969898	no	positive_infinity	1	1	no	BnaA01g22940D	A0A078ID97	BnaA01g22940D protein(Brassica napus:BnaA01g22940D)	-	GO:0006355:regulation of transcription, DNA-templated	GO:0003690:double-stranded DNA binding	-	AT1G62150	-
XLOC_001146	chrA01:15323659-15324912	0.467978	1.06891	0.605553	0.90653	0.991622	0.67278	0.628902	0.5253	0.443601	0.735976	0.258299	0.737801	-0.265729	0.62555	0.696438	no	-0.411571	0.4402	0.536618	no	-0.155497	0.7609	0.81804	no	-0.550208	0.31655	0.420929	no	BnaA01g22950D	A0A078ICV9	BnaA01g22950D protein(Brassica napus:BnaA01g22950D)	-	GO:0006355:regulation of transcription, DNA-templated	GO:0003690:double-stranded DNA binding	-	AT1G62120	-
XLOC_001147	chrA01:15325937-15327178	0.494522	0.170848	0.304257	0	0.193578	0	0.332294	0.288264	0.216564	0.0646681	0	0.324401	2.31227	1	1	no	-0.203969	1	1	no	1.07271	1	1	no	1.01191	1	1	no	BnaA01g22960D	A0A078I8D1	BnaA01g22960D protein(Brassica napus:BnaA01g22960D)	-	GO:0006355:regulation of transcription, DNA-templated	GO:0003690:double-stranded DNA binding	-	-	-
XLOC_001148	chrA01:15328775-15334462	0.105107	0.135008	0.0481381	0.110212	0.121943	0.0591092	0.0353174	0	0.0273294	0.0815711	0.196719	0.143786	-0.0181592	1	1	no	-2.18426	1	1	no	-2.80106	1	1	no	0.555495	1	1	no	BnaA01g22970D	A0A078IBF5	BnaA01g22970D protein(Brassica napus:BnaA01g22970D)	-	GO:0006298:mismatch repair	GO:0005524:ATP binding;GO:0030983:mismatched DNA binding	-	AT3G24495	MSH7
XLOC_001149	chrA01:15350376-15352259	0	0	0	0	0	0	0	0	0.402751	2.10977	0	0	0	1	1	no	positive_infinity	1	1	no	-2.45055	1	1	no	positive_infinity	1	1	no	BnaA01g22990D	A0A078IDA1	BnaA01g22990D protein(Brassica napus:BnaA01g22990D)	-	-	-	-	AT3G24420	-
XLOC_001151	chrA01:15392232-15393941	0.07261	0.075143	0.133845	0	0.255261	0	0.0975825	0.20264	0	0.113723	0	0.114175	0.12782	1	1	no	0.0952481	1	1	no	0.3705	1	1	no	-0.150783	1	1	no	BnaA01g23020D	A0A078I5S4	Glycosyltransferase(Brassica napus:BnaA01g23020D)	-	GO:0008152:metabolic process	GO:0016758:transferase activity, transferring hexosyl groups	-	AT1G05530	UGT75B2
XLOC_001152	chrA01:15396480-15403470	0	0.0328093	0.0584857	0.0445621	0	0	0	0	0	0	0	0	1.03198	1	1	no	positive_infinity	1	1	no	0	1	1	no	positive_infinity	1	1	no	BnaA01g23030D	A0A078I8J4	BnaA01g23030D protein(Brassica napus:BnaA01g23030D)	-	-	GO:0008234:cysteine-type peptidase activity	-	-	-
XLOC_001153	chrA01:15409081-15411801	0.532918	0.258859	0.785815	0	0.144412	0.0675051	0.111168	0.0659032	0	0	0	0	2.89206	1	1	no	-3.14659	1	1	no	positive_infinity	1	1	no	positive_infinity	1	1	no	BnaA01g23040D	A0A078I7W9	BnaA01g23040D protein(Brassica napus:BnaA01g23040D)	ko04626:Plant-pathogen interaction	GO:0006952:defense response	GO:0043531:ADP binding	-	AT1G63350	-
XLOC_001155	chrA01:15497024-15500787	25.6928	23.1477	27.6267	14.9979	17.5951	14.7182	8.93565	11.7432	6.6581	9.79827	9.49235	8.53053	0.692052	0.00045	0.00161505	no	-1.4763	5e-05	0.000226456	down	-0.0620147	0.73935	0.800477	no	-0.743709	5e-05	0.00026101	no	BnaA01g23100D	A0A078IAH4	BnaA01g23100D protein(Brassica napus:BnaA01g23100D)	ko03040:Spliceosome	GO:0006397:mRNA processing	GO:0000166:nucleotide binding;GO:0003723:RNA binding	GO:0005634:nucleus	AT1G60900	U2AF65B
XLOC_001156	chrA01:15540854-15542675	3.06334	2.97165	5.12833	0.16405	0.140089	0.337459	6.1284	5.64237	5.45711	0.848249	1.29891	0.188502	4.12547	0.00035	0.00129695	up	0.635878	0.0182	0.0417957	no	2.84044	5e-05	0.000232933	up	1.89331	0.01855	0.0458152	up	BnaA01g23140D	A0A078H2R8	BnaA05g08380D protein(Brassica napus:BnaA05g08380D)	-	-	-	-	-	-
XLOC_001157	chrA01:15550767-15555702	1.20121	0.958319	1.25658	1.21704	0.478184	0.84218	3.33983	2.20033	3.31152	1.06515	1.94108	1.85248	0.43121	0.31105	0.394356	no	1.38487	5e-05	0.000226456	up	0.824286	0.00265	0.00792748	no	0.958904	0.0182	0.0450971	no	BnaA01g23150D,BnaA01g23160D	A0A0D3AAH7	Uncharacterized protein(Brassica oleracea var. oleracea:-)	-	-	-	GO:0016021:integral component of membrane	AT1G10950	TMN1
XLOC_001159	chrA01:15604906-15607774	1.78526	2.1045	1.87505	0.639368	0.83291	0.715351	1.40534	1.9817	1.14586	0.914854	0.593104	0.599933	1.39714	0.0012	0.00381305	up	-0.338854	0.2354	0.328126	no	1.06734	0.0017	0.00539457	up	-0.0305797	0.94225	0.957558	no	BnaA01g23200D	A0A078FY76	BnaA01g23200D protein(Brassica napus:BnaA01g23200D)	ko00770:Pantothenate and CoA biosynthesis;ko01210:2-Oxocarboxylic acid metabolism;ko00290:Valine, leucine and isoleucine biosynthesis;ko01230:Biosynthesis of amino acids	GO:0009082:branched-chain amino acid biosynthetic process	GO:0004160:dihydroxy-acid dehydratase activity	-	AT3G23940	DHAD
XLOC_001162	chrA01:15664781-15665548	13.749	14.6018	11.3014	15.0125	19.1756	10.7158	5.27837	9.00819	2.44573	11.3537	15.1228	11.0641	-0.181997	0.45705	0.540703	no	-1.23898	5e-05	0.000226456	down	-1.19854	5e-05	0.000232933	down	-0.23669	0.30355	0.406753	no	BnaA01g23290D	A0A078G0E5	BnaA01g23290D protein(Brassica napus:BnaA01g23290D)	-	-	-	-	-	-
XLOC_001163	chrA01:15676529-15677459	21.3961	14.3201	32.7663	177.732	123.743	196.179	3.95708	2.53769	29.4104	11.4597	6.30896	39.9382	-2.85894	5e-05	0.000224487	down	-0.917538	0.29165	0.38554	no	-0.730471	0.6046	0.685998	no	-3.09347	0.0037	0.0118142	down	BnaA01g23310D	A0A0D3AAZ5	Uncharacterized protein(Brassica oleracea var. oleracea:-)	-	-	-	-	-	-
XLOC_001166	chrA01:15771545-15773993	1.76008	1.82854	2.35113	4.86758	4.37813	2.24343	2.89093	3.70848	4.53503	4.30937	4.86152	5.5527	-0.95458	0.0097	0.0231035	no	0.916257	0.00385	0.0110438	no	-0.442525	0.0638	0.114676	no	0.377862	0.16545	0.260942	no	BnaA01g23390D	A0A078G0F1	BnaA01g23390D protein(Brassica napus:BnaA01g23390D)	-	-	-	GO:0016021:integral component of membrane	AT3G24160	PMP
XLOC_001168	chrA01:15782145-15786248	1.06217	1.20326	0.727239	0	0.280361	0.359218	0.716579	0.736591	0.359168	0.187517	0.211484	0.188765	2.2286	0.10895	0.173432	no	-0.714763	0.0261	0.0567376	no	1.58786	0.00115	0.00384633	up	-0.0991941	1	1	no	BnaA01g23420D	A0A078FYN9	BnaA01g23420D protein(Brassica napus:BnaA01g23420D)	-	-	GO:0004672:protein kinase activity;GO:0005524:ATP binding	-	AT3G24190	-
XLOC_001173	chrA01:15876023-15877973	1.87431	1.5643	2.43558	1.89272	1.48107	1.58618	0.503733	1.1491	2.38296	1.3841	0.954417	0.494434	0.244524	0.56795	0.644545	no	-0.531522	0.17825	0.268957	no	0.465191	0.27695	0.368651	no	-0.782035	0.11195	0.194348	no	BnaA01g23500D	M4EHT1	Uncharacterized protein(Brassica rapa subsp. pekinensis:Bra028346)	ko03010:Ribosome	GO:0006412:translation	GO:0000166:nucleotide binding;GO:0003723:RNA binding;GO:0003735:structural constituent of ribosome	GO:0015935:small ribosomal subunit	AT5G47320	RPS19
XLOC_001174	chrA01:15883615-15885646	0	0	0	0.352934	0.148467	0.185944	0.0426527	0.0441797	0.0332379	0.893124	0.826975	0.797562	positive_infinity	1	1	no	positive_infinity	1	1	no	-4.42871	0.1471	0.226167	no	1.8959	0.01085	0.0292233	up	BnaA01g23510D	A0A078FUB8	Adenosylhomocysteinase(Brassica napus:BnaA01g23510D)	ko00270:Cysteine and methionine metabolism	GO:0006730:one-carbon metabolic process	GO:0004013:adenosylhomocysteinase activity	-	AT3G23810	SAHH2
XLOC_001175	chrA01:15905863-15913270	21.2778	30.0639	14.2743	25.1279	36.3564	17.5231	23.4782	20.3399	19.8246	34.8895	30.8403	36.9838	-0.271536	0.3233	0.407198	no	-0.0330662	0.89605	0.924273	no	-0.730219	0.0012	0.00398646	no	0.398659	0.09045	0.165011	no	BnaA01g23550D	M4EHS7	Uncharacterized protein(Brassica rapa subsp. pekinensis:Bra028342)	-	-	GO:0004674:protein serine/threonine kinase activity;GO:0005524:ATP binding	GO:0016021:integral component of membrane	-	-
XLOC_001177	chrA01:15935798-15936632	0.204516	0	0	0	0.740153	0	0	0	0	0	0	0	-1.86476	1	1	no	positive_infinity	1	1	no	0	1	1	no	positive_infinity	1	1	no	BnaA01g23600D	A0A078FYB4	BnaA01g23600D protein(Brassica napus:BnaA01g23600D)	-	-	-	-	AT3G23690	BHLH77
XLOC_001180	chrA01:16151884-16154562	10.7339	9.06297	12.4145	2.98654	4.01273	3.28347	9.55552	8.13458	13.2723	5.56354	5.05271	4.63331	1.64667	5e-05	0.000224487	up	-0.0461401	0.8244	0.86951	no	0.978958	5e-05	0.000232933	no	0.590846	0.02625	0.0610895	no	BnaA01g23770D,BnaA01g23780D	M4E4L6	Protein DETOXIFICATION(Brassica rapa subsp. pekinensis:Bra023719)	-	-	GO:0015238:drug transmembrane transporter activity;GO:0015297:antiporter activity	GO:0016021:integral component of membrane	AT3G23560	DTX19
XLOC_001182	chrA01:16267270-16273839	0	0.0404155	0.0360171	0	0	0.175141	0	0	0	0	0	0	-1.18351	1	1	no	positive_infinity	1	1	no	0	1	1	no	positive_infinity	1	1	no	BnaA01g23840D	A0A078G0I9	BnaA01g23840D protein(Brassica napus:BnaA01g23840D)	-	-	-	GO:0016021:integral component of membrane	AT3G23430	PHO1
XLOC_001183	chrA01:16296553-16299218	4.25636	3.19673	3.13685	3.0135	2.03537	2.32848	2.35969	2.48934	1.42484	2.41642	2.65498	2.02225	0.522575	0.056	0.100671	no	-0.74711	0.00695	0.0183914	no	-0.214821	0.43025	0.524153	no	-0.0331878	0.9089	0.933994	no	BnaA01g23870D	A0A078FYR2	BnaA01g23870D protein(Brassica napus:BnaA01g23870D)	-	-	GO:0004497:monooxygenase activity;GO:0005506:iron ion binding;GO:0016705:oxidoreductase activity, acting on paired donors, with incorporation or reduction of molecular oxygen;GO:0020037:heme binding	-	AT2G12190	-
XLOC_001184	chrA01:16335387-16339624	3.65928	3.42621	4.02178	0.301431	0.0933477	0.301457	0	0	0	0	0	0	4.00011	5e-05	0.000224487	up	negative_infinity	5e-05	0.000226456	down	0	1	1	no	positive_infinity	1	1	no	BnaA01g23900D	M4F1M5	Uncharacterized protein(Brassica rapa subsp. pekinensis:Bra034971)	-	-	-	GO:0016021:integral component of membrane	-	-
XLOC_001186	chrA01:16370590-16376382	0.970259	1.10768	1.51202	4.45908	6.05673	6.60836	1.11704e-06	1.00587e-06	1.05542e-06	6.02576e-09	0.104447	0.284897	-2.25356	5e-05	0.000224487	down	-20.0969	0.2147	0.308177	no	-16.9363	1	1	no	-5.44609	0.18175	0.28095	no	BnaA01g23920D	A0A078HAW0	BnaA01g23920D protein(Brassica napus:BnaA01g23920D)	ko03040:Spliceosome	-	-	-	-	-
XLOC_001188	chrA01:16430394-16430810	0	0	0	0	0	0	2.0351	0.983575	5.65454	0	0	0	0	1	1	no	positive_infinity	5e-05	0.000226456	up	positive_infinity	5e-05	0.000232933	up	0	1	1	no	BnaA01g23960D	A0A078HCS6	BnaA01g23960D protein(Brassica napus:BnaA01g23960D)	-	GO:0006351:transcription, DNA-templated	GO:0003677:DNA binding;GO:0003700:sequence-specific DNA binding transcription factor activity	GO:0005634:nucleus	AT3G23230	ERF098
XLOC_001189	chrA01:16461129-16463814	8.83844	7.97678	6.89747	10.7866	4.89211	7.24542	1.71381	1.36246	1.21814	10.8328	9.21936	6.95769	0.0504095	0.85235	0.886076	no	-2.45497	5e-05	0.000226456	down	-2.69393	5e-05	0.000232933	down	0.261162	0.28615	0.388247	no	BnaA01g24020D	A0A0D3ABB4	Uncharacterized protein (Fragment)(Brassica oleracea var. oleracea:-)	-	-	-	-	AT4G14410	BHLH104
XLOC_001194	chrA01:16556147-16561829	1.30523	0.730445	1.48614	0.416333	1.53879	0.646832	0.269852	0.49395	0.317648	3.47845	1.80355	1.26741	0.432747	0.40515	0.490163	no	-1.69712	0.01055	0.0263261	down	-2.63696	0.00045	0.0016904	down	1.35516	0.00635	0.0186438	up	BnaA01g24150D	A0A078HCJ0	BnaA01g24150D protein(Brassica napus:BnaA01g24150D)	-	-	-	-	AT3G23090	-
XLOC_001195	chrA01:16564402-16572372	20.7581	22.8415	23.7724	60.8378	71.7944	52.9559	19.5806	19.9963	22.5922	30.9881	30.4279	30.0335	-1.46333	5e-05	0.000224487	down	-0.105761	0.59375	0.677611	no	-0.597031	0.0004	0.00152105	no	-0.999491	5e-05	0.00026101	no	BnaA01g24160D	A0A078HCL4	BnaA01g24160D protein(Brassica napus:BnaA01g24160D)	-	-	GO:0008289:lipid binding	GO:0016021:integral component of membrane	AT3G23080	-
XLOC_001197	chrA01:16610185-16610784	2.40782	4.08561	3.61892	1.83334	0.428287	0.213372	2.77213	2.8419	5.32267	0	0	0.279906	2.02822	0.02855	0.0575342	up	0.12507	0.7785	0.833264	no	5.25424	0.1719	0.254778	no	-3.13772	0.1425	0.232141	no	BnaA01g24190D	A0A078HFA0	Auxin-responsive protein(Brassica napus:BnaA01g24190D)	ko04075:Plant hormone signal transduction	GO:0006351:transcription, DNA-templated;GO:0006355:regulation of transcription, DNA-templated;GO:0009734:auxin-activated signaling pathway	-	GO:0005634:nucleus	AT3G23030	IAA2
XLOC_001198	chrA01:16630786-16632334	37.0191	35.1458	27.5121	16.8356	16.7612	11.3188	36.9931	45.6365	33.6128	11.386	11.7086	10.8387	1.14856	5e-05	0.000224487	up	0.230352	0.2565	0.34768	no	1.73856	5e-05	0.000232933	up	-0.382836	0.11255	0.195205	no	BnaA01g24210D	F4ILE1	Splicing factor, CC1-like protein(Arabidopsis thaliana:At2g16940)	-	-	-	-	AT2G16940	-
XLOC_001202	chrA01:16695079-16696813	0.130064	0.201716	0.239567	1.17519	1.0654	1.30566	0.0437103	0.0905877	0	0.0508641	0.133856	0.153259	-2.63336	0.0025	0.00720349	down	-2.08542	1	1	no	-1.35679	1	1	no	-3.3719	0.00255	0.00857731	down	BnaA01g24310D	A0A078HSV7	BnaC01g31300D protein(Brassica napus:BnaC01g31300D)	-	-	-	-	AT3G55760	-
XLOC_001205	chrA01:16755052-16759193	0.0337875	8.69404e-05	3.12145e-05	0.520928	2.2641	1.27308	7.10332e-06	0.0581635	0.0848733	1.35844	1.53526	1.71197	-6.90175	0.07105	0.122398	no	2.07941	1	1	no	-5.0475	0.0055	0.0147529	down	0.202136	0.6222	0.707411	no	BnaA01g24360D	A0A078H9P2	Calcium-transporting ATPase(Brassica napus:BnaA01g24360D)	-	-	GO:0005388:calcium-transporting ATPase activity;GO:0005524:ATP binding;GO:0046872:metal ion binding	GO:0016021:integral component of membrane	AT3G22910	ACA13
XLOC_001206	chrA01:16790327-16793099	0.0929199	0.0964616	0.0858743	0	0	0	1.00273	0.65185	0.504335	0.136913	0.0641	0.512748	positive_infinity	1	1	no	2.98233	0.0048	0.0133514	up	1.56172	0.01425	0.0330171	up	positive_infinity	1	1	no	BnaA01g24420D	A0A078H6L7	BnaA01g24420D protein(Brassica napus:BnaA01g24420D)	ko04113:Meiosis - yeast	GO:0006281:DNA repair;GO:0007131:reciprocal meiotic recombination	GO:0003677:DNA binding;GO:0005524:ATP binding;GO:0008094:DNA-dependent ATPase activity	GO:0005634:nucleus	AT3G22880	DMC1
XLOC_001207	chrA01:16796180-16797792	0	0	0	0	0	0	0.100265	0.15624	0.274043	0.175343	0.358923	0.64539	0	1	1	no	positive_infinity	1	1	no	-1.1914	1	1	no	positive_infinity	1	1	no	-	A0A0D3A4Y8	Uncharacterized protein(Brassica oleracea var. oleracea:-)	-	-	GO:0008234:cysteine-type peptidase activity	-	-	-
XLOC_001208	chrA01:16799651-16800534	0	0	0	0	0.969332	0.171729	0	0	0	0.21501	1.13345	0	positive_infinity	1	1	no	0	1	1	no	positive_infinity	1	1	no	0.26534	1	1	no	BnaA01g24440D	A0A078H9A1	BnaA01g24440D protein(Brassica napus:BnaA01g24440D)	-	-	-	-	AT3G22840	ELIP1
XLOC_001212	chrA01:16873649-16877083	0	0	0	0	0	0	0	0.0585469	0	0	0	0	0	1	1	no	positive_infinity	1	1	no	positive_infinity	1	1	no	0	1	1	no	BnaA01g24490D	A0A078H9A6	BnaA01g24490D protein(Brassica napus:BnaA01g24490D)	-	GO:0007165:signal transduction	-	-	AT2G14080	-
XLOC_001213	chrA01:16886857-16888140	0	0	0	0	0	0.0670526	0	0	0	0	0	0	positive_infinity	1	1	no	0	1	1	no	0	1	1	no	positive_infinity	1	1	no	BnaA01g24500D	A0A078HBR7	BnaA01g24500D protein(Brassica napus:BnaA01g24500D)	-	-	-	-	AT3G22800	LRX6
XLOC_001214	chrA01:16910725-16916019	0.106611	0	0	0	0.0205771	0.0267928	0.0716469	0.15888	0.258317	0.0275341	0.0241446	0.0416257	1.17729	1	1	no	2.20153	1	1	no	2.34957	1	1	no	0.997965	1	1	no	BnaA01g24510D	A0A078H9Q6	BnaA01g24510D protein(Brassica napus:BnaA01g24510D)	-	-	-	-	AT3G22790	NET1A
XLOC_001215	chrA01:16948662-16952551	2.55544	1.73261	3.29836	3.61042	4.20439	3.31602	4.40589	4.56541	5.23383	9.58713	6.42697	6.44599	-0.553774	0.126	0.194982	no	0.914324	0.0065	0.017363	no	-0.702249	0.00435	0.0120767	no	1.0356	0.0004	0.00171052	up	BnaA01g24530D,BnaA01g24540D	A0A078J0M8	BnaCnng28670D protein(Brassica napus:BnaCnng28670D)	-	-	GO:0004672:protein kinase activity;GO:0005524:ATP binding	-	AT3G22750	-
XLOC_001216	chrA01:16952774-16954254	13.3188	12.4091	15.7415	19.8764	23.891	23.4217	14.5821	16.5448	15.3339	21.1517	19.2172	19.769	-0.696055	0.0004	0.00145875	no	0.173161	0.38205	0.479377	no	-0.411393	0.02165	0.0468132	no	-0.13784	0.4432	0.546509	no	BnaA01g24550D	A0A078HBS3	BnaA01g24550D protein(Brassica napus:BnaA01g24550D)	-	-	-	-	AT3G22660	EBP2
XLOC_001217	chrA01:16955418-16994915	7270.25	9004.52	4628	6954.23	8553.7	5181	667.184	743.921	583.833	705.895	823.862	1011.27	0.0124855	0.98285	0.986057	no	-3.37973	5e-05	0.000226456	down	-0.386284	0.1947	0.281243	no	-3.0058	5e-05	0.00026101	down	BnaA01g24560D	A0A078HBT3	BnaA01g24650D protein(Brassica napus:BnaA01g24650D)	-	-	-	-	-	-
XLOC_001220	chrA01:16986151-16987064	0	0.164422	0	0	0	0	0.21073	0	0	0	0.109616	0	positive_infinity	1	1	no	0.381617	1	1	no	0.894868	1	1	no	positive_infinity	1	1	no	BnaA01g24630D	A0A078H8Y8	BnaA01g24630D protein(Brassica napus:BnaA01g24630D)	-	-	-	-	AT3G22550	-
XLOC_001221	chrA01:16991577-16992065	7.80005	5.09089	13.1396	22.1947	4.90802	12.7174	0	0	0	0.325624	0	0	-0.610513	0.7067	0.766616	no	negative_infinity	0.0293	0.0625132	down	positive_infinity	1	1	no	-6.90199	0.2477	0.349439	no	BnaA01g24640D	A0A078H9B6	BnaA01g24640D protein(Brassica napus:BnaA01g24640D)	-	-	-	-	AT3G22530	-
XLOC_001223	chrA01:17123163-17125784	10.5735	7.89107	5.90776	39.3972	36.7687	29.5389	8.18079	8.55534	8.84742	31.3077	25.9388	29.8947	-2.11704	0.0017	0.0051562	down	0.0792392	0.9082	0.933118	no	-1.8079	0.00075	0.00264865	down	-0.25708	0.47985	0.580943	no	-	A0A078IAJ1	BnaC01g31630D protein(Brassica napus:BnaC01g31630D)	-	-	GO:0003676:nucleic acid binding;GO:0005524:ATP binding	-	AT3G22330	RH53
XLOC_001224	chrA01:17131513-17134202	0.182473	0	0.111943	0	0	0.0892397	0.204363	0.0846128	0.0318348	0	0.0416859	0.0477513	1.73952	1	1	no	0.132537	1	1	no	1.80694	1	1	no	0.0255855	1	1	no	BnaA01g24750D	A0A078HRZ9	BnaA01g24750D protein(Brassica napus:BnaA01g24750D)	-	GO:0005975:carbohydrate metabolic process	GO:0004553:hydrolase activity, hydrolyzing O-glycosyl compounds	-	AT5G25980	TGG2
XLOC_001226	chrA01:17173963-17174370	5.49205	4.88335	2.14401	0	3.07106	38.698	16.9055	27.0437	0	25.4819	3.55077	9.05186	-1.72492	0.0682	0.118411	no	1.81576	0.0306	0.0648702	up	0.174039	0.741	0.801822	no	-0.103657	0.8387	0.881385	no	BnaA01g24800D	A0A078IZH9	60S ribosomal protein L27(Brassica napus:BnaC01g22620D)	ko03010:Ribosome	GO:0006412:translation	GO:0003735:structural constituent of ribosome	GO:0005840:ribosome	AT3G22230	RPL27B
XLOC_001227	chrA01:17188072-17189727	0.0873613	0	0	0	0	0	0	0	0	0	0	0	positive_infinity	1	1	no	positive_infinity	1	1	no	0	1	1	no	0	1	1	no	BnaA01g24830D	A0A078HM24	BnaA01g24830D protein(Brassica napus:BnaA01g24830D)	-	-	-	-	AT3G22190	IQD5
XLOC_001228	chrA01:17197741-17201438	3.90361	5.7986	4.27859	1.61392	1.8276	1.46273	8.25078	11.2731	6.37477	3.64386	4.67259	4.29196	1.50994	5e-05	0.000224487	up	0.897911	5e-05	0.000226456	no	1.00271	5e-05	0.000232933	up	1.38362	5e-05	0.00026101	up	-	A0A0D3ABN1	Uncharacterized protein(Brassica oleracea var. oleracea:-)	-	GO:0006355:regulation of transcription, DNA-templated	GO:0008270:zinc ion binding	-	AT3G22170	FHY3
XLOC_001229	chrA01:17213416-17214006	0	0	0.244875	0	0	0	1.39205	0.570055	2.95684	0	0	0.417031	positive_infinity	1	1	no	4.34195	0.16925	0.258176	no	3.52138	0.1119	0.181912	no	positive_infinity	1	1	no	BnaA01g24850D	A0A0D3ABN3	Uncharacterized protein(Brassica oleracea var. oleracea:-)	-	-	-	-	AT3G22160	VQ22
XLOC_001231	chrA01:17227874-17237892	21.6247	12.7513	15.5891	16.57	19.2132	14.0486	58.1192	47.7009	38.9559	62.334	73.4895	50.0972	0.00325805	0.9879	0.989837	no	1.54399	5e-05	0.000226456	up	-0.400834	0.0238	0.0507074	no	1.92236	5e-05	0.00026101	up	BnaA01g24870D	A0A078HPK1	BnaA01g24870D protein(Brassica napus:BnaA01g24870D)	ko03050:Proteasome	GO:0006511:ubiquitin-dependent protein catabolic process	GO:0004298:threonine-type endopeptidase activity	GO:0005634:nucleus;GO:0019773:proteasome core complex, alpha-subunit complex	-	-
XLOC_001232	chrA01:17239660-17241138	0.232897	0	0	0	0	0	0	0.164379	0.36953	0	0	0	positive_infinity	1	1	no	1.20142	1	1	no	positive_infinity	1	1	no	0	1	1	no	BnaA01g24880D	A0A078HM20	BnaA01g24880D protein(Brassica napus:BnaA01g24880D)	-	-	-	-	-	-
XLOC_001233	chrA01:17249372-17249899	0	0	0	0	0	0	0	0	0	0	0	0.265369	0	1	1	no	0	1	1	no	positive_infinity	1	1	no	positive_infinity	1	1	no	BnaA01g24890D	-	-	-	-	-	-	-
XLOC_001238	chrA01:17499884-17501027	2.65592	4.3707	6.86821	2.32538	1.69193	3.88835	2.97223	2.05189	3.24336	0.373685	0.986473	2.55394	0.817052	0.1575	0.231884	no	-0.736841	0.14	0.221846	no	1.04109	0.10365	0.170913	no	-0.998049	0.20925	0.310561	no	BnaA01g25020D	A0A078HHC7	BnaA01g25020D protein(Brassica napus:BnaA01g25020D)	ko04075:Plant hormone signal transduction	GO:0000160:phosphorelay signal transduction system	GO:0004871:signal transducer activity	GO:0005622:intracellular	AT3G21510	AHP1
XLOC_001239	chrA01:17510381-17511654	0.207756	0	0.390028	0.565029	0.250807	1.11617	0.558264	1.35244	1.3417	0	0.440271	1.16299	-1.68487	1	1	no	2.44958	0.057	0.108152	no	0.988853	0.14725	0.226341	no	-0.253766	1	1	no	BnaA01g25030D	A0A078HK94	BnaA01g25030D protein(Brassica napus:BnaA01g25030D)	-	GO:0010468:regulation of gene expression	-	GO:0005777:peroxisome	-	-
XLOC_001242	chrA01:17513227-17515258	0.569838	0.442194	0.984574	0.494485	0.250334	0.882585	0.574378	0.894221	0.747072	0.223062	0.721353	0.783901	0.300757	1	1	no	0.158011	0.72365	0.787981	no	0.323292	0.47875	0.5709	no	0.107963	1	1	no	BnaA01g25060D	M4E523	Uncharacterized protein(Brassica rapa subsp. pekinensis:Bra023877)	-	GO:0010468:regulation of gene expression	-	GO:0005777:peroxisome	-	-
XLOC_001244	chrA01:17519073-17521317	0.744774	0.732281	0.457737	0.172331	0.289819	0.16079	0.166577	0.0862349	0	0.242154	0.0849647	0.0486574	1.63245	1	1	no	-2.92557	0.13205	0.212418	no	-0.613119	1	1	no	-0.703288	1	1	no	BnaA01g25090D	M4E527	Uncharacterized protein(Brassica rapa subsp. pekinensis:Bra023881)	-	GO:0010468:regulation of gene expression	-	GO:0005777:peroxisome	-	-
XLOC_001245	chrA01:17532538-17536029	0.0355309	0.0731253	0	0.148813	0	0.132425	0	0	0	0	0	0	-1.36629	1	1	no	positive_infinity	1	1	no	0	1	1	no	positive_infinity	1	1	no	BnaA01g25100D	A0A078HFZ7	BnaA01g25100D protein(Brassica napus:BnaA01g25100D)	-	GO:0010468:regulation of gene expression	-	GO:0005777:peroxisome	-	-
XLOC_001246	chrA01:17541163-17543965	0	0.167001	0	0.225293	0	0.158978	0	0	0	0	0	0	-1.20003	1	1	no	positive_infinity	1	1	no	0	1	1	no	positive_infinity	1	1	no	BnaA01g25110D	A0A078HHR7	BnaA01g25110D protein(Brassica napus:BnaA01g25110D)	-	GO:0010468:regulation of gene expression	-	GO:0005777:peroxisome	-	-
XLOC_001247	chrA01:17544443-17545024	0.875458	0.959693	0.848386	0	5.57055	0.771224	0.587838	0.337696	0.24647	0.369145	0.324815	0.721116	-1.25099	0.1826	0.26096	no	-1.18383	0.2838	0.377153	no	-0.309769	1	1	no	-2.15059	0.08285	0.153959	no	-	A0A0D3ALZ6	Uncharacterized protein (Fragment)(Brassica oleracea var. oleracea:-)	-	-	-	GO:0016021:integral component of membrane	-	-
XLOC_001248	chrA01:17560695-17561003	0	0	0	0	0	0.670105	0	0	0	0	0	0	positive_infinity	1	1	no	0	1	1	no	0	1	1	no	positive_infinity	1	1	no	BnaA01g25120D	A0A0D3ABU4	Uncharacterized protein(Brassica oleracea var. oleracea:-)	-	GO:0045454:cell redox homeostasis	GO:0009055:electron carrier activity;GO:0015035:protein disulfide oxidoreductase activity	GO:0005623:cell	AT3G21460	GRXS10
XLOC_001249	chrA01:17561461-17563263	1.11475	0.846091	1.65393	0.201768	0.738865	0.270852	3.10649	3.29054	3.41614	2.99001	2.86843	2.366	1.57212	0.01615	0.0356647	up	1.45011	0.0001	0.00043046	up	0.214468	0.39185	0.4873	no	2.78386	5e-05	0.00026101	up	BnaA01g25130D	A0A0D3DAW0	Uncharacterized protein(Brassica oleracea var. oleracea:-)	-	-	GO:0000287:magnesium ion binding;GO:0008234:cysteine-type peptidase activity;GO:0010333:terpene synthase activity	-	AT1G20850	XCP2
XLOC_001250	chrA01:17594095-17596398	1602.86	1281.88	970.941	5806.45	5692.99	4061.17	1756.21	2553.55	1064.98	7973.93	8900.57	9193.13	-2.0138	0.00015	0.000612147	down	0.485778	0.19735	0.289344	no	-2.31231	0.00045	0.0016904	down	0.765345	0.0829	0.154009	no	BnaA01g25170D	A0A078HHE0	BnaA01g25170D protein(Brassica napus:BnaA01g25170D)	ko00940:Phenylpropanoid biosynthesis;ko00460:Cyanoamino acid metabolism;ko00500:Starch and sucrose metabolism	GO:0005975:carbohydrate metabolic process	GO:0004553:hydrolase activity, hydrolyzing O-glycosyl compounds	-	AT3G21370	BGLU19
XLOC_001252	chrA01:17677871-17687278	0	0	0.0663659	0	0	0	0.971143	1.38649	0.958269	0.148974	0.336479	0.223821	positive_infinity	1	1	no	5.65045	0.24845	0.34026	no	2.18872	0.0003	0.00118319	up	positive_infinity	1	1	no	BnaA01g25240D,BnaA01g25250D	A0A078HG14	BnaA01g25250D protein(Brassica napus:BnaA01g25250D)	-	-	GO:0005524:ATP binding;GO:0042626:ATPase activity, coupled to transmembrane movement of substances	GO:0016021:integral component of membrane	AT3G21250	MRP6
XLOC_001253	chrA01:17696472-17699282	75.4412	69.9222	74.7928	26.2219	31.0542	18.7206	40.1411	51.9673	24.6218	17.7862	16.7222	17.0205	1.53242	5e-05	0.000224487	up	-0.907879	0.0007	0.00248448	no	1.14399	5e-05	0.000232933	up	-0.539348	0.00675	0.0196368	no	BnaA01g25270D	A0A0D3ABW1	Uncharacterized protein(Brassica oleracea var. oleracea:-)	-	-	GO:0000166:nucleotide binding;GO:0003676:nucleic acid binding	-	AT3G21215	-
XLOC_001254	chrA01:17709589-17711487	1.68323	1.57787	0.81345	1.44475	3.38691	2.09144	1.88508	2.40945	2.82095	2.01158	3.47442	1.70311	-0.766817	0.048	0.0885754	no	0.813848	0.01625	0.0379576	no	-0.0553531	0.83445	0.876012	no	0.0771725	0.8086	0.858203	no	BnaA01g25300D	A0A078HG21	BnaA01g25300D protein(Brassica napus:BnaA01g25300D)	-	-	-	GO:0016021:integral component of membrane	AT3G21190	-
XLOC_001255	chrA01:17728354-17731560	1.87536	1.02848	2.15049	1.13466	0.972399	0.970705	2.49934	2.24255	3.5279	2.0948	2.00943	1.87675	0.716249	0.1152	0.181728	no	0.720426	0.06715	0.123842	no	0.42513	0.17025	0.253339	no	0.981026	0.0103	0.0279961	no	BnaA01g25330D	A0A078HKC4	BnaA01g25330D protein(Brassica napus:BnaA01g25330D)	-	-	GO:0010181:FMN binding;GO:0016491:oxidoreductase activity	-	AT3G21140	-
XLOC_001256	chrA01:17733031-17735433	4.60547	5.72913	8.42484	4.87357	4.32793	4.11791	7.53967	6.26947	8.71498	6.04599	7.26468	7.84526	0.493551	0.0607	0.107703	no	0.275064	0.2334	0.326397	no	0.0495369	0.81105	0.857832	no	0.688585	0.00535	0.0161533	no	BnaA01g25350D	A0A078HG25	BnaA01g25350D protein(Brassica napus:BnaA01g25350D)	ko00230:Purine metabolism	GO:0006164:purine nucleotide biosynthetic process	GO:0004639:phosphoribosylaminoimidazolesuccinocarboxamide synthase activity;GO:0005524:ATP binding	-	AT3G21110	PUR7
XLOC_001257	chrA01:17760509-17763452	0.120808	0.124789	0.389072	0.168013	0.0705968	0.0443233	0.243542	0.462105	0.505798	0.141571	0.165578	0.426771	1.16353	1	1	no	0.94108	1	1	no	0.687637	1	1	no	1.39121	1	1	no	BnaA01g25380D	A0A078HKC9	BnaA01g25380D protein(Brassica napus:BnaA01g25380D)	ko00760:Nicotinate and nicotinamide metabolism	GO:0006741:NADP biosynthetic process;GO:0019674:NAD metabolic process	GO:0003951:NAD+ kinase activity	-	AT3G21070	NADK1
XLOC_001258	chrA01:17766536-17766856	0	0	0	2.39037	3.9092	2.41451	0	0	0	0	0	0	negative_infinity	0.0042	0.0112979	down	0	1	1	no	0	1	1	no	negative_infinity	0.00165	0.00588461	down	BnaA01g25400D	A0A078HG31	BnaA01g25400D protein(Brassica napus:BnaA01g25400D)	-	-	-	-	AT3G21055	PSBTN
XLOC_001262	chrA01:17795365-17797997	9.69395	8.37821	6.41059	3.04358	6.39817	3.77561	11.5302	14.9555	7.64939	6.0039	5.72778	7.07116	0.887117	0.004	0.010831	no	0.486984	0.0386	0.0787169	no	0.824906	0.0001	0.000442081	no	0.528369	0.0598	0.118913	no	BnaA01g25490D	A0A078HJ16	BnaA01g25490D protein(Brassica napus:BnaA01g25490D)	ko04141:Protein processing in endoplasmic reticulum;ko03060:Protein export	-	GO:0008565:protein transporter activity	GO:0016021:integral component of membrane	AT3G20920	-
XLOC_001263	chrA01:17807354-17811750	743.897	1074.03	678.682	226.63	652.076	125.286	185.041	261.412	114.094	184.578	205.106	184.915	1.30661	5e-05	0.000224487	up	-2.14718	5e-05	0.000226456	down	-0.0707271	0.75505	0.813306	no	-0.785991	0.0003	0.00132604	no	BnaA01g25520D	R0EXY9	Histone H2A (Fragment)(Capsella rubella:CARUB_v10027287mg)	-	-	GO:0003677:DNA binding	GO:0000786:nucleosome;GO:0005634:nucleus	AT5G54640	RAT5
XLOC_001265	chrA01:17831843-17834231	0.382573	0.198661	0.442122	0.66148	0.112641	0.343318	0.642658	0.738487	1.20928	0.451428	0.26406	0.301654	-0.123609	1	1	no	1.3495	0.03155	0.066588	up	1.30566	0.0271	0.0564546	up	-0.111152	1	1	no	BnaA01g25550D	A0A078IUD5	BnaA01g25550D protein(Brassica napus:BnaA01g25550D)	-	-	-	-	AT3G20740	FIE
XLOC_001267	chrA01:17859788-17860804	2.69579	2.80497	2.2967	4.31743	3.82001	4.84086	1.30417	0.98715	1.36652	2.46586	2.68609	3.06553	-0.733747	0.03105	0.061772	no	-1.08073	0.00825	0.0213019	down	-1.2088	0.00135	0.00441632	down	-0.637777	0.0404	0.0868278	no	BnaA01g25590D	A0A078IUT7	BnaA01g25590D protein(Brassica napus:BnaA01g25590D)	-	-	-	-	-	-
XLOC_001268	chrA01:17865855-17868450	33.2119	36.3621	49.5034	25.1892	21.8139	24.375	28.6053	29.5299	21.3108	24.4825	24.1093	22.3095	0.738751	0.00015	0.000612147	no	-0.574629	0.00385	0.0110438	no	0.125791	0.50025	0.591068	no	0.0130241	0.94685	0.961216	no	BnaA01g25610D	A0A078IX86	mRNA cap guanine-N7 methyltransferase(Brassica napus:BnaA01g25610D)	ko03015:mRNA surveillance pathway	-	GO:0003723:RNA binding;GO:0004482:mRNA (guanine-N7-)-methyltransferase activity	GO:0005634:nucleus	AT3G20650	-
XLOC_001270	chrA01:17894345-17895661	0.912292	1.6314	1.73549	1.63041	4.12707	3.28233	6.12738	6.09832	7.67027	2.99319	7.45362	8.12428	-1.08069	0.0898	0.148224	no	2.22824	0.0008	0.0027964	up	0.0608612	0.8429	0.882379	no	1.0574	0.0193	0.0473574	up	BnaA01g25670D	A0A078HZM6	BnaA01g25670D protein(Brassica napus:BnaA01g25670D)	ko04120:Ubiquitin mediated proteolysis	-	GO:0005524:ATP binding	-	AT3G20060	UBC19
XLOC_001271	chrA01:17896113-17899392	7.04917	6.49702	5.94863	5.34917	5.58064	5.26512	6.10711	7.08645	6.91824	5.86877	5.34742	4.34356	0.267576	0.2536	0.334079	no	0.0542119	0.79295	0.844649	no	0.330228	0.0948	0.159107	no	-0.0345291	0.879	0.912236	no	BnaA01g25680D	A0A078HWM8	BnaA01g25680D protein(Brassica napus:BnaA01g25680D)	-	GO:0006457:protein folding	GO:0005524:ATP binding	GO:0005737:cytoplasm	AT3G20050	CCT1
XLOC_001273	chrA01:17901704-17903231	40.9362	33.0684	43.1467	6.52544	2.99979	4.4326	10.1226	12.7644	7.89663	7.82569	6.03097	6.07267	3.07085	0.06685	0.116478	no	-1.92032	0.0547	0.104649	no	0.589784	0.6343	0.712267	no	0.53733	0.5769	0.667609	no	-	A0A078CPQ0	BnaA09g32190D protein(Brassica napus:BnaA09g32190D)	-	-	-	-	-	-
XLOC_001275	chrA01:17991780-17992420	0	0	0.753407	1.87197	3.0607	4.41293	0	0.629671	0.892719	0	0.591789	5.74481	-3.63136	0.13575	0.206514	no	1.02188	1	1	no	-2.08842	0.21795	0.306912	no	-0.551	0.48195	0.582856	no	BnaA01g25740D	A0A078HWT7	BnaA01g25740D protein(Brassica napus:BnaA01g25740D)	-	GO:0006486:protein glycosylation	GO:0008378:galactosyltransferase activity	GO:0000139:Golgi membrane;GO:0016021:integral component of membrane	AT2G26100	B3GALT12
XLOC_001276	chrA01:17994534-17996481	0	0	0	0	0	0	0	0	0.0337334	0	0	0	0	1	1	no	positive_infinity	1	1	no	positive_infinity	1	1	no	0	1	1	no	BnaA01g25750D	A0A078HUM7	BnaA01g25750D protein(Brassica napus:BnaA01g25750D)	-	-	-	-	-	-
XLOC_001277	chrA01:18007098-18009604	6.49945	6.77918	11.0238	20.8805	20.6698	15.4916	5.32419	7.41513	4.52075	19.2747	19.7305	15.1434	-1.23234	5e-05	0.000224487	down	-0.485838	0.0838	0.148108	no	-1.68658	5e-05	0.000232933	down	-0.0523496	0.812	0.860974	no	BnaA01g25780D	A0A078HWM0	BnaA01g25780D protein(Brassica napus:BnaA01g25780D)	-	-	-	-	AT3G19900	-
XLOC_001278	chrA01:18013457-18016715	24.3335	20.6974	21.7971	13.5419	18.0368	12.4917	12.4419	14.8443	12.0763	12.2063	12.3657	12.2315	0.599254	0.0018	0.00541734	no	-0.754992	0.00025	0.000988793	no	0.0587748	0.7492	0.808291	no	-0.238663	0.193	0.292743	no	BnaA01g25790D	M4FAX3	Uncharacterized protein(Brassica rapa subsp. pekinensis:Bra038238)	-	-	-	-	AT3G19895	-
XLOC_001279	chrA01:18027150-18029127	2.85807	3.01723	3.50195	2.92443	1.11976	0.730973	0.100941	0.213999	0.400646	0.358408	0	0.596387	0.97205	0.0362	0.0701972	no	-3.70181	0.0007	0.00248448	down	-0.455559	1	1	no	-2.30662	0.135	0.222857	no	-	A0A078H369	BnaC07g15090D protein(Brassica napus:BnaC07g15090D)	-	-	GO:0000166:nucleotide binding;GO:0003676:nucleic acid binding	-	AT1G20880	-
XLOC_001280	chrA01:18033750-18034461	2.58913	0	0	0	0	0	0	0	0	3.94257	0	9.60063	positive_infinity	1	1	no	positive_infinity	1	1	no	negative_infinity	5e-05	0.000232933	down	positive_infinity	0.0002	0.000923589	up	BnaA01g25820D	A0A0D3EC20	Uncharacterized protein(Brassica oleracea var. oleracea:-)	-	-	-	-	AT5G57170	-
XLOC_001281	chrA01:18037274-18037937	29.4442	90.1705	19.3931	35.4028	47.7798	38.258	52.7108	130.114	57.9833	107.838	119.183	50.6156	0.192562	0.6995	0.760608	no	0.800525	0.07885	0.141175	no	-0.240303	0.5096	0.600052	no	1.21787	0.0057	0.0170304	up	BnaA01g25840D	A0A078IVI6	BnaA01g25840D protein(Brassica napus:BnaA03g58170D)	ko03010:Ribosome	GO:0006412:translation	GO:0003735:structural constituent of ribosome	GO:0005840:ribosome	AT5G56670	RPS30B
XLOC_001282	chrA01:18040760-18043435	0	0	0	0	0	0.0412184	0	0	0	0	0	0	positive_infinity	1	1	no	0	1	1	no	0	1	1	no	positive_infinity	1	1	no	BnaA01g25860D	A0A078HXY6	BnaA01g25860D protein(Brassica napus:BnaA01g25860D)	-	-	-	-	AT3G19850	-
XLOC_001283	chrA01:18046512-18050780	1.09738	1.40596	2.16089	0.3783	0	0.0655808	0.42826	0.573952	0.333078	0.0828747	0.125454	0.145894	3.39442	0.1017	0.1639	no	-1.79635	0.00025	0.000988793	down	1.87955	1	1	no	-0.304104	1	1	no	BnaA01g25870D	A0A078HZK9	BnaA01g25870D protein(Brassica napus:BnaA01g25870D)	-	-	-	-	AT3G19830	NTMC2TYPE5.2
XLOC_001284	chrA01:18054507-18059455	86.1771	94.339	90.616	20.1862	20.8181	22.3157	31.9983	33.967	31.7446	6.02656	7.14388	6.97995	2.09865	5e-05	0.000224487	up	-1.46271	5e-05	0.000226456	down	2.23889	5e-05	0.000232933	up	-1.63006	5e-05	0.00026101	down	BnaA01g25880D	A0A078HWL0	BnaA01g25880D protein(Brassica napus:BnaA01g25880D)	ko00100:Steroid biosynthesis	-	GO:0016614:oxidoreductase activity, acting on CH-OH group of donors;GO:0050660:flavin adenine dinucleotide binding	GO:0016021:integral component of membrane	AT3G19820	DIM
XLOC_001285	chrA01:18057485-18059300	1.44927	0.375991	1.1716	0	0.213118	0.326153	0.304318	0.507966	0.333714	0.284734	0.312276	0.356876	2.47935	0.2772	0.358897	no	-1.38131	0.4333	0.529738	no	0.229141	1	1	no	0.844802	1	1	no	BnaA01g25890D	A0A078HWS7	BnaA01g25890D protein(Brassica napus:BnaA01g25890D)	-	-	-	-	-	-
XLOC_001286	chrA01:18062219-18069253	12.5403	14.0767	13.3107	6.03334	6.11682	5.24426	14.7183	17.6841	13.9978	7.36133	8.63595	7.82946	1.19802	5e-05	0.000224487	up	0.225788	0.2346	0.327355	no	0.92361	5e-05	0.000232933	no	0.475758	0.0073	0.0209737	no	BnaA01g25910D	M4FAW5	Uncharacterized protein(Brassica rapa subsp. pekinensis:Bra038230)	-	-	GO:0005524:ATP binding	-	AT3G19740	-
XLOC_001287	chrA01:18069571-18074397	9.52101	9.59742	8.06378	5.94952	10.0617	6.89237	11.1077	15.0381	9.21539	6.09579	7.01089	5.63421	0.245414	0.2231	0.305092	no	0.387481	0.04715	0.0926789	no	0.879179	5e-05	0.000232933	no	-0.267528	0.1562	0.249454	no	BnaA01g25920D	A0A078HZK5	BnaA01g25920D protein(Brassica napus:BnaA01g25920D)	-	-	GO:0003924:GTPase activity;GO:0005525:GTP binding	-	AT3G19720	ARC5
XLOC_001289	chrA01:18111689-18112090	0	0	0	0	0	0.349825	0	0	0	0	0	0	positive_infinity	1	1	no	0	1	1	no	0	1	1	no	positive_infinity	1	1	no	BnaA01g25960D	A0A078HXX7	BnaA01g25960D protein(Brassica napus:BnaA01g25960D)	ko03010:Ribosome	GO:0006412:translation	GO:0003723:RNA binding;GO:0003735:structural constituent of ribosome	GO:0015935:small ribosomal subunit	AT5G62300	RPS20A
XLOC_001291	chrA01:18136179-18136481	10.8553	0	19.6232	44.8826	1.91768	21.853	19.357	2.59464	59.0334	31.3198	2.91523	36.351	-1.16677	0.38675	0.471876	no	1.42351	0.3124	0.40771	no	0.148428	0.9029	0.928442	no	0.0604314	0.9556	0.967469	no	BnaA01g26000D	A0A078HUK9	BnaA01g26000D protein(Brassica napus:BnaA01g26000D)	-	-	-	-	AT3G19615	-
XLOC_001292	chrA01:18138533-18139471	0	0	0	0.166365	0	0.0853637	0	0	0	0.381791	0	0.0954984	positive_infinity	1	1	no	0	1	1	no	positive_infinity	1	1	no	0.951301	1	1	no	BnaA01g26010D	A0A078HXX1	BnaA01g26010D protein(Brassica napus:BnaA01g26010D)	-	-	GO:0004721:phosphoprotein phosphatase activity	GO:0005634:nucleus	AT3G19595	-
XLOC_001293	chrA01:18144395-18145189	1.23981	1.62432	0.433291	6.58542	6.65674	3.64993	2.08241	1.65766	1.81645	6.53753	6.71332	6.15546	-2.35958	0.0003	0.00113008	down	0.764236	0.10705	0.18016	no	-1.84505	5e-05	0.000232933	down	0.221594	0.4272	0.530983	no	BnaA01g26030D	A0A078HWJ4	BnaA01g26030D protein(Brassica napus:BnaA01g26030D)	-	-	GO:0003676:nucleic acid binding;GO:0046872:metal ion binding	-	AT3G19580	AZF2
XLOC_001294	chrA01:18153215-18155128	0.538206	0.553589	1.06182	1.78418	3.0473	1.76008	3.91421	2.32062	3.36966	4.18114	3.16013	4.3476	-1.61668	0.0014	0.00435675	down	2.16877	5e-05	0.000226456	up	-0.325508	0.1537	0.233601	no	0.846532	0.0036	0.0115506	no	BnaA01g26050D	A0A078HUK7	BnaA01g26050D protein(Brassica napus:BnaA01g26050D)	-	-	GO:0015171:amino acid transmembrane transporter activity	GO:0016021:integral component of membrane	AT3G19553	-
XLOC_001295	chrA01:18158484-18168098	39.3157	37.6148	50.0573	7.33851	5.05606	6.60025	0.446214	0.936085	0.352621	0	0.0206412	0.0434533	2.74221	5e-05	0.000224487	up	-6.1883	5e-05	0.000226456	down	4.73131	0.04345	0.0836817	up	-8.19688	0.0391	0.0846153	down	BnaA01g26060D	M4F900	Uncharacterized protein(Brassica rapa subsp. pekinensis:Bra037563)	ko00906:Carotenoid biosynthesis	GO:0001522:pseudouridine synthesis	GO:0003723:RNA binding;GO:0009982:pseudouridine synthase activity	-	AT5G57030	LUT2
XLOC_001296	chrA01:18191248-18195946	2.39964	2.72123	2.27711	3.69405	3.83259	3.06366	2.55369	1.71099	1.91561	2.74902	2.39133	2.33449	-0.518586	0.0448	0.0836628	no	-0.248035	0.332	0.428507	no	-0.315902	0.5096	0.600052	no	-0.48046	0.4004	0.505316	no	BnaA01g26090D,BnaA01g26100D	A0A078ILC8	BnaA01g26090D protein(Brassica napus:BnaA01g26090D)	-	-	GO:0003677:DNA binding;GO:0008270:zinc ion binding	GO:0005634:nucleus	AT3G19510	HAT3.1
XLOC_001297	chrA01:18196830-18198436	0	0	0	0	0.184909	0	0.104121	0.221021	0	0.246699	0.108279	0.369328	positive_infinity	1	1	no	positive_infinity	1	1	no	-1.18138	1	1	no	1.98199	1	1	no	BnaA01g26110D	A0A078IJH5	BnaA01g26110D protein(Brassica napus:BnaA01g26110D)	-	-	-	-	AT3G19500	BHLH113
XLOC_001299	chrA01:18257921-18259174	0	0	0	0	0.0955665	0.0589515	0.54695	0.967671	0.256602	0.574674	0.560193	0.640666	positive_infinity	1	1	no	positive_infinity	1	1	no	-0.0354797	0.97175	0.978918	no	3.54217	1	1	no	BnaA01g26180D	A0A078IM99	BnaA01g26180D protein(Brassica napus:BnaA01g26180D)	-	-	GO:0004842:ubiquitin-protein transferase activity	-	AT3G19380	PUB25
XLOC_001301	chrA01:18295400-18299372	11.106	10.9937	8.65317	11.1168	17.2819	10.8225	5.85733	7.85825	3.32135	7.08897	9.24453	8.26716	-0.35295	0.1765	0.253967	no	-0.844766	0.0019	0.00596783	no	-0.564769	0.03525	0.0703521	no	-0.652063	0.0119	0.0316416	no	BnaA01g26220D	M4F8X3	Uncharacterized protein(Brassica rapa subsp. pekinensis:Bra037535)	-	-	-	-	-	-
XLOC_001302	chrA01:18303155-18309413	5.55373	7.5863	5.43749	11.6878	12.9818	12.3222	3.90709	4.37021	3.45465	6.06857	5.93078	5.3453	-0.9941	5e-05	0.000224487	no	-0.65346	0.0032	0.00939622	no	-0.602667	0.00355	0.0101486	no	-1.07021	5e-05	0.00026101	down	BnaA01g26230D	A0A078G0P4	BnaA01g26230D protein(Brassica napus:BnaA01g26230D)	-	GO:0006508:proteolysis	GO:0003824:catalytic activity;GO:0046872:metal ion binding	-	AT3G19170	PREP1
XLOC_001303	chrA01:18311943-18313664	0	0	0	0	0	0	0.153754	0.161424	0.302453	1.71644	2.14047	1.08514	0	1	1	no	positive_infinity	1	1	no	-3.04425	0.00325	0.00942034	down	positive_infinity	5e-05	0.00026101	up	BnaA01g26240D	A0A078FZY6	BnaA01g26240D protein(Brassica napus:BnaA01g26240D)	ko00908:Zeatin biosynthesis	GO:0008033:tRNA processing	-	-	AT4G24650	IPT4
XLOC_001304	chrA01:18316171-18320659	23.2471	24.5397	30.2361	12.0157	17.2887	11.0645	22.4363	21.4196	21.5516	20.4048	15.9506	17.8003	0.948506	5e-05	0.000224487	no	-0.244399	0.2052	0.298191	no	0.232229	0.19895	0.286217	no	0.445195	0.01785	0.0443442	no	BnaA01g26250D,BnaA01g26260D	A0A078FVZ3	BnaA01g26250D protein(Brassica napus:BnaA01g26250D)	-	-	GO:0000166:nucleotide binding;GO:0003676:nucleic acid binding	-	AT3G19130	RBP47B
XLOC_001306	chrA01:18347124-18355197	0.995561	1.28562	0.633467	0.702722	1.02804	0.670637	0.195836	0.267759	0.184869	0.144755	0.126935	0.182418	0.277309	0.30835	0.39145	no	-2.15947	5e-05	0.000226456	down	0.477728	1	1	no	-2.38312	5e-05	0.00026101	down	BnaA01g26290D	A0A078FZY2	BnaA01g26290D protein(Brassica napus:BnaA01g26290D)	ko03022:Basal transcription factors	-	-	-	AT1G32750	TAF1
XLOC_001308	chrA01:18374220-18376335	0	0.203171	0.180856	0	0	0.0701073	0	0	0	0	0	0	2.46632	1	1	no	positive_infinity	1	1	no	0	1	1	no	positive_infinity	1	1	no	BnaA01g26310D	A0A078FZF9	BnaA01g26310D protein(Brassica napus:BnaA01g26310D)	-	-	GO:0016787:hydrolase activity	-	AT1G04690	KAB1
XLOC_001310	chrA01:18402347-18405369	0.969234	2.48295	1.16129	1.15923	2.19967	1.32884	3.38831	2.7733	3.11162	2.22634	2.30749	3.72144	-0.0265932	0.94745	0.958852	no	1.01961	0.002	0.00623858	up	0.128724	0.61665	0.696749	no	0.834634	0.01715	0.0428665	no	BnaA01g26330D	A0A078G0N6	BnaA01g26330D protein(Brassica napus:BnaA01g26330D)	-	GO:0006351:transcription, DNA-templated;GO:0006355:regulation of transcription, DNA-templated	GO:0003677:DNA binding	GO:0005634:nucleus	AT3G18990	VRN1
XLOC_001313	chrA01:18512411-18517546	0.181212	0	0	0.168013	0.21179	0	0.162361	0.084019	0.0316124	0	0	0	-1.07111	1	1	no	0.623362	1	1	no	positive_infinity	1	1	no	positive_infinity	1	1	no	BnaA01g26430D	A0A078G0M9	BnaA01g26430D protein(Brassica napus:BnaA01g26430D)	-	-	GO:0022891:substrate-specific transmembrane transporter activity	GO:0016021:integral component of membrane	AT3G18830	PLT5
XLOC_001315	chrA01:18549644-18552831	0	0	0	0	0	0.263511	0	0	0	0	0	0	positive_infinity	1	1	no	0	1	1	no	0	1	1	no	positive_infinity	1	1	no	BnaA01g26480D	A0A078G0M4	BnaA01g26480D protein(Brassica napus:BnaA01g26480D)	-	-	GO:0004672:protein kinase activity;GO:0005524:ATP binding	GO:0016021:integral component of membrane	AT3G18810	PERK6
XLOC_001316	chrA01:18588151-18590836	6.03667	5.88989	3.82703	5.34678	9.29619	6.18677	1.80332	2.01604	1.65935	2.50354	2.80209	3.54519	-0.404664	0.0758	0.129034	no	-1.51463	5e-05	0.000226456	down	-0.729411	0.00115	0.00384633	no	-1.21522	5e-05	0.00026101	down	BnaA01g26540D	A0A078FZV9	BnaA01g26540D protein(Brassica napus:BnaA01g26540D)	ko04140:Regulation of autophagy	GO:0006914:autophagy	-	GO:1990316:ATG1/UKL1 kinase complex	-	-
XLOC_001317	chrA01:18591830-18595738	8.34396	7.85313	7.45829	2.65095	1.72364	1.71596	4.62032	3.703	3.32114	0.27191	1.26088	1.25049	1.95761	0.00235	0.00682122	up	-1.01232	0.0186	0.0425605	down	2.02777	0.02645	0.0553375	up	-1.11074	0.1853	0.284392	no	BnaA01g26550D	A0A078JFQ9	BnaC01g43870D protein(Brassica napus:BnaC01g43870D)	-	-	GO:0004672:protein kinase activity;GO:0005524:ATP binding	-	AT3G18750	WNK6
XLOC_001319	chrA01:18601898-18604225	0	0	0	0	0	0	0	0.0312063	0	0	0	0	0	1	1	no	positive_infinity	1	1	no	positive_infinity	1	1	no	0	1	1	no	BnaA01g26590D	A0A078FZV5	BnaA01g26590D protein(Brassica napus:BnaA01g26590D)	-	-	-	-	-	-
XLOC_001320	chrA01:18643185-18647018	0	0	0	0	0	0.0343529	0	0	0	0	0	0	positive_infinity	1	1	no	0	1	1	no	0	1	1	no	positive_infinity	1	1	no	BnaA01g26600D	A0A078FVW1	Hexosyltransferase(Brassica napus:BnaA01g26600D)	-	GO:0009834:plant-type secondary cell wall biogenesis;GO:0045492:xylan biosynthetic process	GO:0015020:glucuronosyltransferase activity	GO:0005794:Golgi apparatus;GO:0016021:integral component of membrane	AT3G18660	GUX1
XLOC_001323	chrA01:18650515-18655511	3.43369	3.30071	2.87284	0.711449	1.00963	1.44004	0.389712	0.389824	0.636665	0.112597	0.115146	0.172804	1.60605	5e-05	0.000224487	up	-2.75126	5e-05	0.000226456	down	1.78124	1	1	no	-2.9599	5e-05	0.00026101	down	BnaA01g26630D,BnaA01g26640D	A0A078G0L3	BnaA01g26630D protein(Brassica napus:BnaA01g26630D)	-	-	GO:0046872:metal ion binding	-	AT3G18630	UNG
XLOC_001324	chrA01:18655904-18680603	20.7528	23.0011	22.019	15.9417	16.2647	13.4712	16.586	19.8412	13.5993	16.6077	18.4389	19.695	0.525117	0.00585	0.0150335	no	-0.38606	0.0538	0.103251	no	-0.166898	0.3558	0.451296	no	0.282205	0.09815	0.175909	no	BnaA01g26650D	A0A078FVV5	BnaA01g26650D protein(Brassica napus:BnaA01g26650D)	-	-	GO:0003723:RNA binding;GO:0004386:helicase activity;GO:0005524:ATP binding	-	AT3G18600	RH51
XLOC_001325	chrA01:18667976-18668931	0.429107	0	0	0	1.03763	0.717578	0.720652	1.39927	0.924943	0.518446	1.21419	0.515173	-2.02975	1	1	no	2.82896	0.41175	0.508667	no	0.401671	0.8458	0.88473	no	0.379548	0.82705	0.872392	no	BnaA01g26670D	A0A078G1R5	BnaA01g26670D protein(Brassica napus:BnaA01g26670D)	ko03430:Mismatch repair;ko03030:DNA replication;ko03440:Homologous recombination	GO:0006260:DNA replication	GO:0003697:single-stranded DNA binding	-	AT3G18580	-
XLOC_001326	chrA01:18669237-18669731	0	0	0	0	0.475382	0.230215	0	0	0	0	0	0	positive_infinity	1	1	no	0	1	1	no	0	1	1	no	positive_infinity	1	1	no	BnaA01g26680D	A0A078G0L0	BnaA01g26680D protein(Brassica napus:BnaA01g26680D)	-	-	-	GO:0012511:monolayer-surrounded lipid storage body;GO:0016021:integral component of membrane	-	-
XLOC_001327	chrA01:18729255-18730754	3.95808	3.82304	2.38969	0.811603	0.303638	0.569748	7.28156	6.23483	6.28756	0.862523	1.11267	1.68189	2.59601	0.00015	0.000612147	up	0.971645	0.00015	0.00062312	no	2.39888	5e-05	0.000232933	up	1.13808	0.0191	0.0469323	up	BnaA01g26720D	A0A078G1R2	BnaA01g26720D protein(Brassica napus:BnaA01g26720D)	-	GO:0009414:response to water deprivation;GO:0009737:response to abscisic acid	GO:0004190:aspartic-type endopeptidase activity	-	AT3G18490	ASPG1
XLOC_001329	chrA01:18761918-18764302	1.68851	2.01576	1.36579	2.99158	4.06101	3.52297	4.89364	4.04835	5.21395	4.34238	5.69898	5.45837	-1.06132	0.00345	0.00953858	down	1.49255	5e-05	0.000226456	up	-0.171514	0.4336	0.527566	no	0.572672	0.024	0.056697	no	BnaA01g26780D	M4F924	Uncharacterized protein(Brassica rapa subsp. pekinensis:Bra037587)	-	-	GO:0003677:DNA binding;GO:0003682:chromatin binding	-	AT3G18380	-
XLOC_001330	chrA01:18765350-18766213	0	0	0	0	0	0.101884	0	0	0	0	0	0.23223	positive_infinity	1	1	no	0	1	1	no	positive_infinity	1	1	no	1.20097	1	1	no	BnaA01g26790D	A0A078FZT8	BnaA01g26790D protein(Brassica napus:BnaA01g26790D)	-	-	-	-	-	-
XLOC_001333	chrA01:18839172-18864193	0.235636	0.722842	0.430144	3.47043	2.17597	1.04489	1.2646	1.2825	3.16859	1.09485	2.54713	1.83308	-2.27253	0.0907	0.149478	no	2.05493	0.13195	0.212281	no	0.0187343	0.97295	0.979762	no	-0.26855	0.6296	0.713392	no	BnaA01g26870D	A0A078FZ88	T-complex protein 1 subunit delta(Brassica napus:BnaA01g26860D)	-	GO:0006457:protein folding	GO:0005524:ATP binding	GO:0005737:cytoplasm	AT3G18190	CCT4
XLOC_001334	chrA01:18865705-18867595	1.0205	1.11452	0.939437	0.354584	0.447085	0.70052	0.814317	0.355164	0.16699	0.14946	0.52485	0.350618	1.0359	0.05445	0.0983293	no	-1.18987	0.01605	0.0375605	down	0.344061	1	1	no	-0.529273	1	1	no	BnaA01g26930D	M4DXQ2	Uncharacterized protein(Brassica rapa subsp. pekinensis:Bra021298)	-	-	GO:0016757:transferase activity, transferring glycosyl groups	GO:0016021:integral component of membrane	AT3G18170	-
XLOC_001335	chrA01:18890433-18891800	2.72028	2.52521	3.05052	7.97292	4.72009	7.41257	11.6748	8.95234	11.7858	17.8734	21.102	18.466	-1.27509	0.0002	0.000789588	down	1.977	5e-05	0.000226456	up	-0.866962	5e-05	0.000232933	no	1.53756	5e-05	0.00026101	up	BnaA01g26980D	A0A078G0H0	BnaA01g26980D protein(Brassica napus:BnaA01g26980D)	-	-	-	-	AT3G18130	RACK1C
XLOC_001336	chrA01:18911775-18913181	0.556541	1.00844	3.21911	0.50788	0.503547	1.01273	0	0	0	0	0	0	1.24393	0.06625	0.115587	no	negative_infinity	5e-05	0.000226456	down	0	1	1	no	positive_infinity	1	1	no	-	A0A078H5B8	BnaA10g12470D protein(Brassica napus:BnaA10g12470D)	ko03018:RNA degradation	-	-	-	-	-
XLOC_001337	chrA01:18940485-18944407	68.7208	63.2478	40.1714	39.8053	42.8731	26.1143	20.7485	20.0942	16.6466	22.9263	25.5082	28.2983	0.660171	0.0008	0.00266804	no	-1.57274	5e-05	0.000226456	down	-0.454846	0.0125	0.0295636	no	-0.483338	0.00505	0.0153996	no	BnaA01g27090D	A0A078FZM5	BnaA01g27090D protein(Brassica napus:BnaA01g27090D)	-	GO:0006334:nucleosome assembly	GO:0003677:DNA binding	GO:0000786:nucleosome;GO:0005634:nucleus	AT3G18035	HON4
XLOC_001338	chrA01:18944939-19017262	4.55551	6.40345	8.47657	6.64748	5.25092	6.45799	4.6867	3.94573	4.99375	8.47685	8.43251	10.6133	0.0829312	0.8134	0.8545	no	-0.501117	0.23715	0.329748	no	-1.05466	0.0297	0.0609356	down	0.605599	0.10315	0.1828	no	BnaA01g27100D	A0A078E2P1	BnaC01g34530D protein(Brassica napus:BnaC01g34530D)	ko00770:Pantothenate and CoA biosynthesis	-	GO:0003824:catalytic activity	-	AT3G18030	HAL3A
XLOC_001341	chrA01:18957102-18958814	0	0	0.227191	0	0	0	1.23387	0.605824	1.62059	0.387266	0.254899	0.0968561	positive_infinity	1	1	no	3.94161	0.3129	0.408144	no	2.17885	0.2234	0.312907	no	positive_infinity	1	1	no	BnaA01g27130D	A0A078G0F8	BnaA01g27130D protein(Brassica napus:BnaA01g27130D)	ko00052:Galactose metabolism;ko00010:Glycolysis / Gluconeogenesis	GO:0005975:carbohydrate metabolic process	GO:0016853:isomerase activity;GO:0030246:carbohydrate binding	-	AT3G17940	-
XLOC_001344	chrA01:18989815-18991334	0.37173	0	0	0	0	0.0668286	4.30868	2.47706	5.6763	0	0	0.219754	2.4952	1	1	no	5.07467	0.09365	0.161877	no	5.79012	0.17245	0.255135	no	1.72969	1	1	no	BnaA01g27190D	A0A078H9B9	BnaA01g27190D protein (Fragment)(Brassica napus:BnaA01g27190D)	-	-	GO:0005507:copper ion binding;GO:0016491:oxidoreductase activity	-	AT4G39830	-
XLOC_001345	chrA01:18995894-18996677	0	0	0	0	0	0	2.05271	1.02775	8.77482	0	0	0	0	1	1	no	positive_infinity	0.1248	0.203118	no	positive_infinity	0.1297	0.204446	no	0	1	1	no	-	M4DXJ3	Uncharacterized protein(Brassica rapa subsp. pekinensis:Bra021239)	-	-	GO:0005507:copper ion binding;GO:0016491:oxidoreductase activity	GO:0005576:extracellular region	AT4G39830	-
XLOC_001346	chrA01:19009156-19009611	12.589	9.24297	15.4245	1.2205	1.19475	1.07732	5.00891	2.9016	2.11239	2.37347	5.9188	2.69845	3.41501	0.01585	0.0350908	up	-1.88359	0.13635	0.217508	no	-0.173154	0.90935	0.933301	no	1.67737	0.24915	0.350333	no	BnaA01g27220D	A0A078HB83	BnaA01g27220D protein(Brassica napus:BnaA01g27220D)	-	-	-	-	-	-
XLOC_001347	chrA01:19014153-19019341	0	0	0	0.113533	0	0	0	0	0	0	0	0	positive_infinity	1	1	no	0	1	1	no	0	1	1	no	positive_infinity	1	1	no	BnaA01g27240D,BnaA01g27250D	A0A078H983	BnaA01g27240D protein(Brassica napus:BnaA01g27240D)	-	-	-	-	-	-
XLOC_001349	chrA01:19059185-19066031	1.89903	2.46328	2.79207	1.93799	2.386	3.4921	1.88717	1.72958	1.6589	1.74424	1.91949	1.43367	-0.125712	0.5896	0.663907	no	-0.429081	0.0509	0.0985568	no	0.00933965	0.9655	0.974799	no	-0.592763	0.01035	0.0280979	no	BnaA01g27290D	A0A078H976	BnaA01g27290D protein(Brassica napus:BnaA01g27290D)	ko04120:Ubiquitin mediated proteolysis	-	GO:0004842:ubiquitin-protein transferase activity;GO:0016874:ligase activity	-	AT3G17205	UPL6
XLOC_001350	chrA01:19066712-19067528	124.483	105.361	164.115	233.791	208.664	101.266	72.8247	67.456	105.464	111.884	81.4168	42.783	-0.467576	0.0697	0.120548	no	-0.670237	0.01545	0.036364	no	0.0134557	0.955	0.96704	no	-1.17898	0.00015	0.000714022	down	BnaA01g27300D	A0A078HC24	BnaA01g27300D protein(Brassica napus:BnaA01g27300D)	-	-	-	-	AT3G17210	HS1
XLOC_001351	chrA01:19074410-19075687	114.76	100.445	148.264	190.605	182.745	204.001	27.4377	37.5691	28.8546	52.5321	48.4075	36.5913	-0.666893	0.00055	0.00192053	no	-1.94508	5e-05	0.000226456	down	-0.589698	0.00105	0.00354944	no	-2.04588	5e-05	0.00026101	down	BnaA01g27320D	A0A078HB58	BnaA01g27320D protein(Brassica napus:BnaA01g27320D)	-	GO:0006412:translation	GO:0003735:structural constituent of ribosome;GO:0019843:rRNA binding	GO:0005840:ribosome	AT3G17170	RFC3
XLOC_001352	chrA01:19093324-19093968	0	0	0.393949	0	0	0.243897	0	0	0	0	0	0	0.705791	1	1	no	positive_infinity	1	1	no	0	1	1	no	positive_infinity	1	1	no	BnaA01g27340D	A0A078H969	BnaA01g27340D protein(Brassica napus:BnaA01g27340D)	-	-	GO:0004857:enzyme inhibitor activity	-	-	-
XLOC_001353	chrA01:19094857-19095408	0.297206	1.91122	1.1297	1.99387	1.83055	1.32624	0.598861	1.32193	0.48824	0.973745	0	0.721197	-0.628971	0.37565	0.460546	no	-0.462753	0.52775	0.61873	no	0.473901	0.55945	0.646132	no	-1.58337	0.10195	0.181286	no	BnaA01g27350D	A0A078HC21	BnaA01g27350D protein(Brassica napus:BnaA01g27350D)	-	-	GO:0004857:enzyme inhibitor activity	-	-	-
XLOC_001357	chrA01:19195941-19199636	0.724891	0.828422	0.739247	0.12668	0	0.0298735	0.729621	1.16956	1.0076	0.21932	0.0823813	0.157609	3.87423	1	1	no	0.350967	0.27885	0.371882	no	2.62326	5e-05	0.000232933	up	1.57653	1	1	no	BnaA01g27450D	A0A078HC14	BnaA01g27450D protein(Brassica napus:BnaA01g27450D)	-	-	-	-	AT3G17030	-
XLOC_001358	chrA01:19200187-19201163	2.30573	1.67057	0.739246	0.509021	0.482969	0	8.25805	6.42296	3.85341	0	1.69112	0.628692	2.24275	0.2092	0.290905	no	1.98395	0.00305	0.00902162	up	2.96131	0.0041	0.0114739	up	1.2455	1	1	no	BnaA01g27460D	A0A078HDU4	BnaA01g27460D protein(Brassica napus:BnaA01g27460D)	-	GO:0006950:response to stress	-	-	AT3G17020	-
XLOC_001362	chrA01:19218300-19220258	1.17679	2.71732	1.55651	1.44318	0.822844	1.07977	2.84688	3.49071	3.48944	2.01734	1.96242	2.36104	0.704124	0.0386	0.0739836	no	0.861158	0.00115	0.00384746	no	0.593429	0.01	0.0245231	no	0.944009	0.0049	0.0150057	no	BnaA01g27520D	A0A078HB34	BnaA01g27520D protein(Brassica napus:BnaA01g27520D)	-	-	-	-	-	-
XLOC_001363	chrA01:19222206-19222819	0	0	0	0	0	0.213372	0	0	0	0	0	0	positive_infinity	1	1	no	0	1	1	no	0	1	1	no	positive_infinity	1	1	no	BnaA01g27530D	A0A078HB79	BnaA01g27530D protein(Brassica napus:BnaA01g27530D)	-	-	GO:0003700:sequence-specific DNA binding transcription factor activity;GO:0008270:zinc ion binding;GO:0043565:sequence-specific DNA binding	-	AT3G16870	GATA17
XLOC_001364	chrA01:19228718-19231140	0.0458376	0	0.0841924	0.383351	0.160212	0.407338	0.21562	0.254065	0.334935	0.0357089	0.0626394	0.0718376	-2.86576	1	1	no	2.63747	1	1	no	2.20222	1	1	no	-2.46079	1	1	no	BnaA01g27540D	A0A078H943	BnaA01g27540D protein(Brassica napus:BnaA01g27540D)	-	GO:0010215:cellulose microfibril organization;GO:0016049:cell growth	-	GO:0031225:anchored component of membrane	-	-
XLOC_001365	chrA01:19232425-19237127	11.6344	8.72879	11.8637	15.162	22.4839	17.6832	12.673	15.6469	10.1071	14.3596	15.0622	17.8908	-0.780474	5e-05	0.000224487	no	0.2617	0.1775	0.268066	no	-0.336516	0.0607	0.110124	no	-0.205366	0.229	0.33133	no	BnaA01g27550D	A0A078HC05	BnaA01g27550D protein(Brassica napus:BnaA01g27550D)	-	-	GO:0003676:nucleic acid binding;GO:0005524:ATP binding	-	AT3G16840	-
XLOC_001367	chrA01:19277251-19278539	9.65965	11.3416	19.8515	15.7947	13.8481	13.3469	1.24028	1.38061	1.41377	3.65187	2.28629	2.68874	-0.0740219	0.9491	0.960151	no	-3.33018	0.19455	0.286205	no	-1.13671	0.66455	0.738326	no	-2.29439	0.3257	0.430246	no	BnaA01g27570D	A0A078HB30	BnaA01g27570D protein(Brassica napus:BnaA01g27570D)	-	GO:0006351:transcription, DNA-templated	GO:0003677:DNA binding;GO:0003700:sequence-specific DNA binding transcription factor activity	GO:0005634:nucleus	AT3G16770	RAP2-3
XLOC_001368	chrA01:19279785-19282001	1.82104	2.29694	4.01018	1.5311	2.31966	2.58529	2.45987	1.95876	3.14811	1.63606	1.76063	1.76224	0.337168	0.5212	0.601674	no	-0.0917085	0.84515	0.885665	no	0.510477	0.2456	0.336161	no	-0.297128	0.53625	0.631659	no	BnaA01g27580D	A0A078HB74	BnaA01g27580D protein(Brassica napus:BnaA01g27580D)	-	-	-	-	AT3G16760	-
XLOC_001369	chrA01:19295494-19298483	0.505982	0.853375	0.71816	0.256457	0.428746	0.204363	0.896417	0.7649	0.552197	0.358353	0.345736	0.216273	1.21962	1	1	no	0.10212	0.78305	0.83697	no	1.22598	0.00515	0.013941	up	0.0718878	1	1	no	BnaA01g27600D	A0A078HBZ9	BnaA01g27600D protein(Brassica napus:BnaA01g27600D)	-	GO:0051276:chromosome organization	-	-	AT3G16730	CAPH2
XLOC_001372	chrA01:19345307-19347422	4486.88	3785.03	6922.37	7277.16	7624.5	5988.58	3236.29	3559.54	2844.75	5622.88	4764.23	3238.34	-0.460294	0.16975	0.246099	no	-0.647527	0.07915	0.141585	no	-0.538949	0.0987	0.164258	no	-0.592679	0.0446	0.0942035	no	BnaA01g27710D	A0A078HDR3	BnaA01g27710D protein(Brassica napus:BnaA01g27710D)	-	-	-	-	AT3G16640	TCTP1
XLOC_001373	chrA01:19348759-19356997	3.83166	3.38939	4.36885	3.45676	3.01803	4.2339	4.39656	5.26943	4.94216	3.04076	3.27346	3.57645	0.115964	0.6181	0.689704	no	0.342893	0.1023	0.173632	no	0.524204	0.00765	0.0195428	no	-0.0926272	0.67495	0.751503	no	BnaA01g27720D,BnaA01g27730D	A0A078HB17	Kinesin-like protein(Brassica napus:BnaA01g27720D)	-	GO:0007018:microtubule-based movement	GO:0003777:microtubule motor activity;GO:0005524:ATP binding	GO:0005874:microtubule	AT3G16630	KIN13A
XLOC_001374	chrA01:19357500-19359467	0.0468194	0	0	0	0	0	0	0.0324466	0	0	0	0	positive_infinity	1	1	no	-0.538608	1	1	no	positive_infinity	1	1	no	0	1	1	no	BnaA01g27740D	A0A078H912	BnaA01g27740D protein(Brassica napus:BnaA01g27740D)	-	-	-	-	AT3G16610	PCMP-E91
XLOC_001375	chrA01:19359852-19364677	0.688027	0.373213	0.166343	0.479249	0.281512	0.79547	0.404661	0.586305	0.34666	0.271708	0.618994	0.341836	-0.336006	1	1	no	0.130269	1	1	no	0.0820963	1	1	no	-0.311581	1	1	no	BnaA01g27750D,BnaA01g27760D	A0A078HBY6	BnaA01g27750D protein(Brassica napus:BnaA01g27750D)	-	-	GO:0003723:RNA binding	-	-	-
XLOC_001376	chrA01:19376483-19377882	9.48333	6.46418	13.0388	15.4858	10.0479	11.5	11.5293	11.3645	10.3367	21.1877	17.1274	23.7825	-0.35265	0.1687	0.245137	no	0.206219	0.3847	0.481985	no	-0.940828	5e-05	0.000232933	no	0.766991	0.00065	0.00261628	no	BnaA01g27770D	A0A078HB13	Auxin-responsive protein(Brassica napus:BnaA01g27770D)	ko04075:Plant hormone signal transduction	GO:0006351:transcription, DNA-templated;GO:0006355:regulation of transcription, DNA-templated;GO:0009734:auxin-activated signaling pathway	-	GO:0005634:nucleus	AT3G16500	IAA26
XLOC_001378	chrA01:19405731-19407660	0	0.0698634	0	0	0	0.0493531	0	0.141224	0.0354051	0.0528551	0	0	0.512976	1	1	no	1.3432	1	1	no	1.70736	1	1	no	0.135225	1	1	no	BnaA01g27830D	A0A078ICB1	Glutamate decarboxylase(Brassica napus:BnaA01g27830D)	ko00410:beta-Alanine metabolism;ko00430:Taurine and hypotaurine metabolism;ko04727:GABAergic synapse;ko00650:Butanoate metabolism;ko00250:Alanine, aspartate and glutamate metabolism	GO:0006536:glutamate metabolic process	GO:0004351:glutamate decarboxylase activity;GO:0030170:pyridoxal phosphate binding	-	AT3G17760	GAD5
XLOC_001380	chrA01:19425059-19428406	0.433727	0.324791	0.434165	0	0	0.0293184	0.158983	0.190911	0.205549	0.0306787	0.0269065	0.0308729	5.36162	1	1	no	-1.09347	1	1	no	2.61106	1	1	no	1.62042	1	1	no	BnaA01g27850D	A0A078I7I2	BnaA01g27850D protein(Brassica napus:BnaA01g27850D)	ko04626:Plant-pathogen interaction	-	GO:0005216:ion channel activity	GO:0016021:integral component of membrane	AT3G17700	CNGC20
XLOC_001381	chrA01:19436457-19437864	3.26019	1.92944	3.15003	3.76839	2.3719	8.98289	0.938875	1.13881	0.611331	2.06881	2.5623	2.2595	-0.85159	0.09135	0.150348	no	-1.62572	0.0059	0.0159655	down	-1.39374	0.0094	0.0232678	down	-1.10953	0.02715	0.0626994	down	BnaA01g27870D	A0A078I9R6	BnaA01g27870D protein(Brassica napus:BnaA01g27870D)	-	-	GO:0009055:electron carrier activity	-	AT3G17675	-
XLOC_001382	chrA01:19440101-19443000	6.9333e-08	0.18098	0.122425	0.000311934	6.85458e-35	1.70404	0.00145779	0.410608	1.77396e-19	1.38917	1.51115	1.46766	-2.47734	1	1	no	0.440318	1	1	no	-3.4245	0.194	0.280401	no	1.38518	0.25705	0.357356	no	BnaA01g27900D	A0A078I7J0	BnaA01g27900D protein(Brassica napus:BnaA01g27900D)	-	GO:0055085:transmembrane transport	-	GO:0016021:integral component of membrane	AT3G17650	YSL5
XLOC_001385	chrA01:19510537-19531300	103.011	118.486	87.7031	167.893	167.193	112.958	99.7334	96.8683	66.9096	114.945	129.248	89.4981	-0.53687	0.00665	0.0167707	no	-0.221121	0.3082	0.403213	no	-0.379499	0.0547	0.10109	no	-0.402329	0.02395	0.0565988	no	BnaA01g27990D	A0A078IC15	BnaA01g27990D protein(Brassica napus:BnaA01g27990D)	ko03010:Ribosome	GO:0006412:translation	GO:0003735:structural constituent of ribosome	GO:0005840:ribosome	-	-
XLOC_001386	chrA01:19527542-19531272	0	0	0	0	0	0.0302494	0	0	0	0	0	0	positive_infinity	1	1	no	0	1	1	no	0	1	1	no	positive_infinity	1	1	no	BnaA01g28000D	A0A078I7K1	BnaA01g28000D protein(Brassica napus:BnaA01g28000D)	-	-	GO:0004672:protein kinase activity;GO:0005524:ATP binding	-	AT1G52290	PERK15
XLOC_001391	chrA01:19640511-19644274	18.4387	18.014	16.3496	1.2771	1.26474	0.882337	9.92891	11.169	6.55263	1.24685	1.14188	1.01226	3.94533	5e-05	0.000224487	up	-0.924845	5e-05	0.000226456	no	2.98572	5e-05	0.000232933	up	0.0124732	0.9658	0.974617	no	-	M4DQ66	Uncharacterized protein(Brassica rapa subsp. pekinensis:Bra018659)	-	-	-	-	-	-
XLOC_001392	chrA01:19658907-19661371	1.04429	2.21734	2.14292	1.61864	0.930787	1.7519	2.55587	2.52083	2.31444	2.20619	2.35827	2.69663	0.331261	0.3324	0.41658	no	0.462449	0.10305	0.174675	no	-0.013092	0.9578	0.969036	no	0.777696	0.0139	0.036001	no	BnaA01g28140D	A0A078G6C4	BnaA01g28140D protein(Brassica napus:BnaA01g28140D)	-	-	-	GO:0016021:integral component of membrane	AT3G16200	-
XLOC_001393	chrA01:19673056-19675232	0.131643	0.137479	0	0	0.312529	0	0	0.186579	0.2793	0	0	0	-0.228918	1	1	no	0.799721	1	1	no	positive_infinity	1	1	no	positive_infinity	1	1	no	BnaA01g28150D	A0A078G5E3	BnaA01g28150D protein(Brassica napus:BnaA01g28150D)	-	-	GO:0005215:transporter activity	GO:0016021:integral component of membrane	AT3G16180	NPF1.1
XLOC_001394	chrA01:19681341-19685175	0	0	0	0.159484	0.0672499	0.0423229	0.731382	0.43824	0.266668	5.04104e-07	0.394518	0.361807	positive_infinity	1	1	no	positive_infinity	1	1	no	0.889488	1	1	no	1.50888	1	1	no	BnaA01g28180D	A0A078G469	BnaA01g28180D protein(Brassica napus:BnaA01g28180D)	-	-	-	-	-	-
XLOC_001397	chrA01:19724473-19727244	14.7988	11.9185	9.30566	60.3825	56.7507	50.891	10.9535	9.13129	8.23935	41.049	43.6268	34.8131	-2.22164	5e-05	0.000224487	down	-0.337066	0.16775	0.25688	no	-2.11692	5e-05	0.000232933	down	-0.469007	0.012	0.0318424	no	BnaA01g28260D,BnaA01g28270D	A0A078G474	BnaA01g28260D protein(Brassica napus:BnaA01g28260D)	ko00750:Vitamin B6 metabolism	GO:0042819:vitamin B6 biosynthetic process;GO:0042823:pyridoxal phosphate biosynthetic process	GO:0003824:catalytic activity	-	AT3G16050	PDX12
XLOC_001398	chrA01:19734656-19736152	0.405719	0.827798	0.761439	0.511899	0.324277	0.187876	1.04093	0.411862	0.525129	0.995243	0.969968	2.03921	0.959149	1	1	no	0.00154614	0.97175	0.979321	no	-1.05805	0.0578	0.105803	no	1.98473	0.0095	0.0261654	up	BnaA01g28290D	M4DXA8	Uncharacterized protein(Brassica rapa subsp. pekinensis:Bra021154)	-	-	-	-	AT4G10740	-
XLOC_001401	chrA01:19770196-19776884	16.4844	17.3569	16.0401	13.7248	18.2573	11.2074	8.55778	8.74255	8.16661	4.71331	5.35303	6.00977	0.205606	0.26725	0.348503	no	-0.960125	5e-05	0.000226456	no	0.625113	0.0007	0.0024922	no	-1.40565	5e-05	0.00026101	down	BnaA01g28330D	A0A078G450	BnaA01g28330D protein(Brassica napus:BnaA01g28330D)	-	GO:0006886:intracellular protein transport;GO:0016192:vesicle-mediated transport	GO:0005198:structural molecule activity	GO:0030117:membrane coat	AT3G15980	-
XLOC_001402	chrA01:19796676-19802954	0.875072	0.813359	0.501997	0.197942	0.564524	0.21405	5.18982e-06	4.83489e-06	0	5.69285e-06	4.77733e-06	0	1.16098	1	1	no	-17.7301	0.19425	0.285831	no	-0.100629	1	1	no	-16.4816	1	1	no	BnaA01g28340D	M4EC88	Uncharacterized protein(Brassica rapa subsp. pekinensis:Bra026397)	-	-	-	-	-	-
XLOC_001403	chrA01:19803940-19804416	9.95192	9.51018	7.20971	4.37451	6.29822	4.93644	0.835333	0.953341	1.85923	0.348003	1.83689	0.681067	0.772061	0.0756	0.128743	no	-2.85916	0.0011	0.00370477	down	0.305645	0.6839	0.7545	no	-2.42229	0.0191	0.0469323	down	BnaA01g28350D	A0A078G5C0	BnaA01g28350D protein(Brassica napus:BnaA01g28350D)	-	GO:0006355:regulation of transcription, DNA-templated	GO:0043565:sequence-specific DNA binding	GO:0005634:nucleus	-	-
XLOC_001404	chrA01:19807294-19811711	11.705	15.4657	27.5073	11.4501	23.0207	13.2235	9.77468	5.93346	7.64709	11.5456	8.50637	8.11971	0.193972	0.6653	0.731341	no	-1.2153	0.00225	0.00692481	down	-0.313328	0.1111	0.181196	no	-0.737641	0.02965	0.0673548	no	BnaA01g28370D,BnaA01g28380D,BnaA01g28390D	M4DX99	Uncharacterized protein(Brassica rapa subsp. pekinensis:Bra021145)	-	-	GO:0035091:phosphatidylinositol binding	-	AT3G15920	EREX
XLOC_001405	chrA01:19821201-19827992	4.32195	4.25694	3.16928	5.08718	8.28688	5.82252	3.9041	4.48152	4.44258	5.87188	5.83158	5.45255	-0.709882	0.0008	0.00266804	no	0.136347	0.5005	0.593687	no	-0.458872	0.01175	0.0280906	no	-0.140543	0.4403	0.543931	no	BnaA01g28410D	A0A078G464	BnaA01g28410D protein(Brassica napus:BnaA01g28410D)	-	GO:0006355:regulation of transcription, DNA-templated	-	-	AT3G15880	WSIP2
XLOC_001407	chrA01:19833039-19835096	0.0645142	0	0.475268	0	0	0	14.5663	13.5198	11.9277	22.9511	24.3391	18.848	positive_infinity	1	1	no	6.22084	0.081	0.144171	no	-0.764831	5e-05	0.000232933	no	positive_infinity	5e-05	0.00026101	up	BnaA01g28440D	A0A078G6A5	BnaA01g28440D protein(Brassica napus:BnaA01g28440D)	ko00750:Vitamin B6 metabolism	-	-	-	-	-
XLOC_001409	chrA01:19842847-19843358	0	0	0	0	0	0	0.761308	0	0	1.47474	0	0.475103	0	1	1	no	positive_infinity	1	1	no	-1.4075	1	1	no	positive_infinity	1	1	no	BnaA01g28470D	A0A078G0S4	BnaA01g28470D protein(Brassica napus:BnaA01g28470D)	-	-	GO:0008270:zinc ion binding	-	-	-
XLOC_001410	chrA01:19856595-19857852	2.32774	1.2543	1.36317e-05	9.73069	8.1457	10.5892	9.02443e-07	1.17269e-06	1.55409e-07	0.000911229	0.174163	0.693183	-2.98732	0.0506	0.0925359	no	-20.6102	0.2493	0.340658	no	-18.5959	1	1	no	-5.02325	0.07335	0.140092	no	BnaA01g28500D	A0A078G5A3	BnaA01g28500D protein(Brassica napus:BnaA01g28500D)	-	-	GO:0003677:DNA binding	GO:0005634:nucleus	-	-
XLOC_001411	chrA01:19869460-19870620	0.307664	0.330294	2.34228	0.824328	0	3.70381	0.20664	1.60118	2.36346	4.04068	5.32714	2.49192	-0.592054	0.4368	0.521133	no	0.49299	0.48015	0.574741	no	-1.54852	0.00905	0.022516	down	1.41838	0.0188	0.0463192	up	BnaA01g28550D	A0A0D3ADA9	Signal peptidase I(Brassica oleracea var. oleracea:-)	ko03060:Protein export	GO:0006465:signal peptide processing	GO:0008236:serine-type peptidase activity	GO:0005774:vacuolar membrane;GO:0005783:endoplasmic reticulum;GO:0005886:plasma membrane;GO:0016021:integral component of membrane	AT3G15710	-
XLOC_001414	chrA01:19885370-19886139	617.085	608.679	562.247	2783.37	2439.14	2177.46	490.829	346.587	460.594	1239.85	1169.01	1266.83	-2.04954	5e-05	0.000224487	down	-0.450774	0.11055	0.184598	no	-1.5433	5e-05	0.000232933	down	-0.987865	0.0029	0.00957812	no	BnaA01g28600D	A0A078G593	BnaA01g28600D protein(Brassica napus:BnaA01g28600D)	-	-	-	-	AT3G15670	LEA29
XLOC_001415	chrA01:19887562-19889798	5.4448	6.30718	11.4749	11.0562	8.65984	10.4834	5.83472	5.46601	9.46259	3.89068	5.81141	9.77223	-0.378149	0.2934	0.376049	no	-0.150516	0.6613	0.735988	no	0.0525866	0.87495	0.9067	no	-0.614483	0.08915	0.163141	no	BnaA01g28610D	A0A078G451	BnaA01g28610D protein(Brassica napus:BnaA01g28610D)	-	GO:0045454:cell redox homeostasis	GO:0009055:electron carrier activity;GO:0015035:protein disulfide oxidoreductase activity	GO:0005623:cell	-	-
XLOC_001416	chrA01:19902029-19904941	2.9314	2.62012	4.06874	0.46189	0.710285	0.773586	0.615909	0.346965	0.435021	0.442713	0.360215	0.650881	2.30649	5e-05	0.000224487	up	-2.77122	5e-05	0.000226456	down	-0.0971714	1	1	no	-0.400878	1	1	no	BnaA01g28630D	A0A0D3ADD6	Uncharacterized protein(Brassica oleracea var. oleracea:UVR3)	ko04710:Circadian rhythm	GO:0009411:response to UV	GO:0003914:DNA (6-4) photolyase activity	-	AT3G15620	UVR3
XLOC_001418	chrA01:19921144-19923014	0.790571	0.940843	0.837262	0.77903	0.40054	1.04297	2.73184	3.1059	3.40248	2.4961	3.52031	1.96336	0.212858	0.72075	0.778253	no	1.85692	0.0003	0.00116635	up	0.171062	0.54925	0.636976	no	1.86968	0.0014	0.00509708	up	BnaA01g28660D	A0A078G449	BnaA01g28660D protein(Brassica napus:BnaA01g28660D)	-	-	GO:0016491:oxidoreductase activity;GO:0046872:metal ion binding	-	AT1G28030	-
XLOC_001419	chrA01:19946809-19947806	0.270062	0.141091	0.125504	0	0.320812	0.567918	0.272174	0	0.286673	0.214102	0.0939571	0	-0.722006	1	1	no	0.0741814	1	1	no	0.803117	1	1	no	-1.49716	1	1	no	BnaA01g28690D	A0A078G682	BnaA01g28690D protein(Brassica napus:BnaA01g28690D)	-	-	GO:0008168:methyltransferase activity	GO:0016021:integral component of membrane	AT3G15530	-
XLOC_001421	chrA01:19957078-19957485	0	0	0	0	0	0.677502	0	0.535788	0	0	0	0	positive_infinity	1	1	no	positive_infinity	1	1	no	positive_infinity	1	1	no	positive_infinity	1	1	no	BnaA01g28720D	A0A078G558	BnaA01g28720D protein(Brassica napus:BnaA01g28950D)	-	-	-	GO:0016021:integral component of membrane	-	-
XLOC_001423	chrA01:19963997-19965138	20.6089	21.7261	41.6975	23.3327	18.9278	22.399	12.0208	8.17357	8.31638	26.3477	18.0608	17.9669	0.378665	0.11525	0.181785	no	-1.54847	5e-05	0.000226456	down	-1.17121	5e-05	0.000232933	down	-0.0283215	0.91565	0.938635	no	BnaA01g28750D	A0A078E8X3	BnaA05g24330D protein(Brassica napus:BnaA05g24330D)	-	-	-	-	-	-
XLOC_001425	chrA01:20003199-20005303	0	0	0	0	0.288522	0.177903	0	0.11457	0	0	0	0.0644708	positive_infinity	1	1	no	positive_infinity	1	1	no	0.8199	1	1	no	-2.84975	1	1	no	BnaA01g28790D	A0A078G674	BnaA01g28790D protein(Brassica napus:BnaA01g28790D)	-	-	GO:0008375:acetylglucosaminyltransferase activity	GO:0016021:integral component of membrane	AT3G15350	-
XLOC_001426	chrA01:20012810-20013473	0	0.775003	0	0	0	0	0	0	0	1.48489	0.261131	0.291899	positive_infinity	1	1	no	positive_infinity	1	1	no	negative_infinity	0.0004	0.00152105	down	positive_infinity	1	1	no	BnaA01g28820D	A0A078G0P2	BnaA01g28820D protein(Brassica napus:BnaA01g28820D)	-	-	-	-	AT3G15351	-
XLOC_001427	chrA01:20013828-20014761	2.79164	4.40966	5.58198	2.2117	4.22254	4.09826	1.03159	0	1.39712	1.03885	4.5171	2.74216	0.278922	0.57115	0.647355	no	-2.37859	0.08795	0.154126	no	-1.82204	0.13555	0.212046	no	-0.32259	0.62445	0.70925	no	BnaA01g28830D	A0A078G3Z7	BnaA01g28830D protein(Brassica napus:BnaA01g28830D)	-	-	-	GO:0016021:integral component of membrane	-	-
XLOC_001429	chrA01:20018556-20021137	0.573345	0.537717	0.23954	1.74195	0.851321	1.9223	1.43605	1.91709	2.0427	2.11403	1.92559	2.41165	-1.7375	0.0024	0.00695353	down	2.00745	5e-05	0.000226456	up	-0.296601	0.23795	0.328546	no	0.537251	0.0747	0.142126	no	BnaA01g28850D	M4DX59	Uncharacterized protein(Brassica rapa subsp. pekinensis:Bra021105)	ko04120:Ubiquitin mediated proteolysis	-	-	-	AT3G15355	UBC25
XLOC_001431	chrA01:20032739-20037087	0	0	0	0.0501449	0	0	0	0	0	0	0	0	positive_infinity	1	1	no	0	1	1	no	0	1	1	no	positive_infinity	1	1	no	BnaA01g28890D	A0A078G662	BnaA01g28890D protein(Brassica napus:BnaA01g28890D)	-	-	-	-	AT3G15430	-
XLOC_001432	chrA01:20038068-20039231	2.01372	1.21809	1.23756	28.0252	26.9527	26.2292	0	0	0	0.174694	0.348192	0.131845	-4.18267	0.0006	0.00207178	down	positive_infinity	0.11175	0.186176	no	positive_infinity	1	1	no	-6.92991	0.1446	0.23488	no	BnaA01g28900D	A0A078G563	BnaA01g28900D protein(Brassica napus:BnaA01g28900D)	-	-	-	-	-	-
XLOC_001434	chrA01:20053153-20054279	0.23604	0	0	0.976138	1.11741	1.33729	5.70945	3.08335	5.43212	2.14476	1.80035	2.33296	-3.85587	0.15295	0.226465	no	5.92054	0.0961	0.165154	no	1.13706	0.00015	0.000637099	up	0.893329	0.046	0.0964938	no	BnaA01g28930D	A0A078G3Z0	BnaA01g28930D protein(Brassica napus:BnaA01g28930D)	-	GO:0006351:transcription, DNA-templated;GO:0006355:regulation of transcription, DNA-templated	GO:0003677:DNA binding	GO:0005634:nucleus	AT3G15500	NAC055
[truncated: 104,166 more rows]

## Sheet: Supplementary Table S4
Table S4 The DEGs isolated by the second round of selection based on the threshold |log2(Va vs Vb)-log2(Ha vs Hb)|≥1.
!#VS1=Ha-VS-Hb
!#VS2=Va-VS-Ha
!#VS3=Va-VS-Vb
!#VS4=Vb-VS-Hb
[truncated: 999 more rows]

## Sheet: Supplementary Table S5
Table S5 Detailed GO enrichment analysis of the DEGs under three main GO classification categories.
Down-regulated DEGs
[truncated: 23 more rows]

## Sheet: Supplementary Table S6
Table S6 Detailed KEGG enrichment analysis of the DEGs.
[truncated: 24 more rows]

[truncated: 6 more sheets: Supplementary Table S7, Supplementary Table S8, Supplementary Table S9, Supplementary Table S10, Supplementary Table S11, Supplementary Table S12]
